# Supplementary material for: Fecal microbiota transplantation unveils sex-specific differences in a controlled cortical impact injury mouse model
Source: Front Microbiol. 2024 Feb 12;14:1336537. doi: 10.3389/fmicb.2023.1336537 (PMC10894955; doi:10.3389/fmicb.2023.1336537)
Supplement: Supplementary file 1 [file Table_1.XLSX]

## Sheet: Supplementary File 1
Supplementary file 1 : Representing the OTUs of all the groups
OTU	Size	Kingdom	Phylum	Class	Order	Family	Genus	Species	Sham_F	Sham_F	Sham_F	Sham_F	CCI_F	CCI_F	CCI_F	CCI_F	CCI_M→F	CCI_M→F	CCI_M→F	CCI_M→F	Sham_M	Sham_M	Sham_M	Sham_M	CCI_M	CCI_M	CCI_M	CCI_M	CCI_F→M	CCI_F→M	CCI_F→M	CCI_F→M
Otu001	166987	Bacteria	Firmicutes	Clostridia	Clostridiales	Lachnospiraceae	Lachnospiraceae	Lachnospiraceae	6920	10737.8	12837.6	6152.7	6669.3	11749.7	10963.1	6154.6	12451.1	10057.7	2034.9	6247.9	11898.7	6365.5	7551.1	12888	11465	10522	13689.9	8248.7	8794.8	19985	12293.3	17307.3
Otu003	67177	Bacteria	Bacteroidetes	Bacteroidia	Bacteroidales	Bacteroidales	Bacteroidales	Bacteroidales	6254.7	3962	4616.8	625.2	3229.9	2648.2	2781.9	1959.8	6808.1	5694.8	1969.3	2014.9	5096.4	7701.2	7598.6	1853	1605.1	2209.6	7905	6484.9	4531.1	1389.7	3847.6	3882.7
Otu004	133893	Bacteria	Bacteroidetes	Bacteroidia	Bacteroidales	S24-7	S24-7	S24-7	13305	17705	7891.4	16349.6	16329.7	14598.8	12577.4	17700.5	6645.5	6090.5	17570.2	19150.1	11335.1	6761.6	6472.7	5604.8	5321	6914.5	9436.6	12363.4	10137.4	3080.7	16209.4	6840.2
Otu005	47233	Bacteria	Firmicutes	Firmicutes	Firmicutes	Firmicutes	Firmicutes	Firmicutes	2345.5	1755.9	3339.6	565.4	3458.9	2185.6	2899.5	1898	2835.4	1745.9	1668.4	2344.4	3846.9	2606.9	2854	2014.2	4910.8	4702.1	3318.4	2277.7	3573.7	4724.5	4122.9	3032.5
Otu006	213112	Bacteria	Firmicutes	Bacilli	Lactobacillales	Lactobacillaceae	Lactobacillus	Lactobacillus	11652.2	14840.5	10582.9	11128.1	14454.1	18531.6	23407.3	25519.2	10537.4	8162.3	20266.9	15378.3	5463.9	11262.4	10099.1	13358.3	31944.7	27000.5	8368.4	9054	20897.3	21939.8	20407.8	12452.8
Otu007	49335	Bacteria	Firmicutes	Bacilli	Lactobacillales	Lactobacillaceae	Lactobacillaceae	Lactobacillaceae	1899.7	2087.9	2611.2	545.4	2538.1	3001.3	3103.2	3465.8	3278	2234.8	2117	3091	1999.5	2862.8	2788.9	1728.8	6326.2	5625.9	2798.1	1625.7	4628.8	5618.6	6062.8	3501.9
Otu008	30472	Bacteria	Firmicutes	Clostridia	Clostridiales	Clostridiales	Clostridiales	Clostridiales	1940.9	1029.9	2457.7	838.1	1914.6	1430.7	1034.4	453.9	2420.7	1647.9	142.2	1301.2	1619.1	1980.5	3038.6	1563.1	1434.1	1347.4	2116.9	1292.8	2261.2	3676.3	2129.9	3186
Otu009	42800	Bacteria	Bacteroidetes	Bacteroidetes	Bacteroidetes	Bacteroidetes	Bacteroidetes	Bacteroidetes	1995.7	2273.6	3914.4	611.9	1154.6	1528.1	1253.8	680.8	5171.5	2536.2	459.5	614.9	1794.9	4131.5	4012	4954.1	800.7	944.2	4163.9	2099.5	4226.3	1450.8	705.8	4821.6
Otu010	23329	Bacteria	Firmicutes	Bacilli	Lactobacillales	Lactobacillales	Lactobacillales	Lactobacillales	1186.5	1367.6	1116.7	226.2	1739.2	1388	1637.8	2214.3	1159.4	836.8	2188.1	1993	2620	1483.2	1386.7	777.9	2703.3	2750.8	1541.3	1693.4	1388.6	1459.1	2366.1	1229.8
Otu011	18230	Bacteria	Firmicutes	Clostridia	Clostridiales	Ruminococcaceae	Ruminococcaceae	Ruminococcaceae	1502	1300	1015.2	4084.1	540.8	712.3	548.5	226.9	2491	2712.6	71.1	2525.5	383.6	775.1	802.2	754.2	518.1	657.3	834.1	745.9	1502.2	1864.5	735.1	2283.5
Otu012	32252	Bacteria	Bacteroidetes	Bacteroidia	Bacteroidales	Bacteroidaceae	Bacteroides	Bacteroides	6974.8	4057.6	1849.8	3678.3	2630.7	1595	2789.8	1547.2	2090.7	1409	1088.6	2920.8	1617	3728.1	3522.5	2392.7	1196.1	1679.4	4337.9	4330.2	717.3	272.1	201.3	2128.9
Otu013	25175	Bacteria	Proteobacteria	Epsilonproteobacteria	Campylobacterales	Helicobacteraceae	Helicobacter	Helicobacter	500.7	1193.1	1200.5	532.1	560.2	834	979.5	371.3	1726.1	1467.8	5.5	131.8	3509.4	1861	2202.1	2528.8	502	2269.7	4350.9	1291.5	1060.9	1103.7	2176.1	2192.5
Otu014	25228	Bacteria	Firmicutes	Clostridia	Clostridiales	Ruminococcaceae	Oscillospira	Oscillospira	644.7	1930.3	2144.9	2108.6	472.5	2264.7	1622.1	426.4	2472.7	2329.1	273.5	2097.3	808	967.7	1256.3	1745	136.3	133.9	1785.2	846.7	1822.8	3701.3	1382.2	3439.4
Otu015	38433	Bacteria	Bacteroidetes	Bacteroidia	Bacteroidales	[Odoribacteraceae]	Odoribacter	Odoribacter	679	540.3	3488.3	459	433.6	523.6	697.4	350.7	1189.2	2142.9	268	87.8	1079.1	1301.6	1298.3	3620.2	1277.9	1210.7	1157.6	748.6	4942.2	7337.3	3513.6	8917.9
Otu016	39720	Bacteria	TM7	TM7-3	CW040	F16	F16	F16	1179.6	748.5	2265.3	1110.8	1169.2	407.9	485.9	295.7	4345	1916.2	508.7	845.5	8225.4	1298	1514.9	2917.7	1269.2	1161.5	843.8	2301.1	4883.3	5234	2490.5	2456.2
Otu017	39825	Bacteria	Firmicutes	Bacilli	Lactobacillales	Streptococcaceae	Streptococcus	Streptococcus	5500.3	3686.2	3246.3	6225.9	2455.3	3829.3	3001.3	4167.2	581.1	655.5	4824.7	3716.9	7228.8	3095.6	2068.4	2675.2	4050.6	3880.8	2694.1	5270.8	524.7	36.1	1006.3	148.9
Otu018	45450	Bacteria	Bacteroidetes	Bacteroidia	Bacteroidales	[Paraprevotellaceae]	CF231	CF231	1714.6	0	637.5	4356.8	1646.6	18.3	0	123.8	10859.7	5295.3	661.9	1120	1035.1	10438.5	10351	6906.1	93	88.8	634.1	1877.1	15.8	16.7	9.8	11.4
Otu019	20028	Bacteria	Firmicutes	Clostridia	Clostridiales	Lachnospiraceae	Clostridium	Clostridium	185.2	1969.7	2895.7	937.9	930.5	2684.8	987.4	1444.1	1000.6	1149.2	240.7	488.6	1009.4	587.4	753.6	1249.6	644.5	706.5	2121.8	1697.5	1069.5	1192.6	1793.1	1622
Otu020	11941	Bacteria	Bacteroidetes	Bacteroidia	Bacteroidales	Rikenellaceae	Alistipes	Alistipes	1241.3	343.3	363.6	172.9	394.6	651.4	493.7	488.2	992.9	961.8	54.7	65.9	1251.6	698.3	712.7	499.8	157.4	161.2	1365.7	1578.8	1111.2	2574	310.3	832
Otu021	5843	Bacteria	Firmicutes	Bacilli	Bacilli	Bacilli	Bacilli	Bacilli	253.8	230.7	390.7	46.6	375.1	401.8	485.9	426.4	383.9	514.6	191.5	510.6	429.7	284	299.4	215.9	392.9	409.9	295.9	334.3	438.4	649.7	542.3	489.9
Otu022	19345	Bacteria	Bacteroidetes	Bacteroidia	Bacteroidales	Bacteroidaceae	Bacteroides	acidifaciens	4718.5	1969.7	1985.6	286	1583.3	1509.8	1057.9	1478.5	357.9	531.7	465	131.8	4207	1187.1	1009.9	1147.6	1835.6	2407.8	1801.5	982.1	462.9	91.6	714.2	351.2
Otu023	52172	Bacteria	Bacteroidetes	Bacteroidia	Bacteroidales	Prevotellaceae	Prevotella	Prevotella	5767.8	7051.6	6870.3	3465.5	3410.1	6100.1	6190.7	1787.9	3165.4	2336.5	1105	214.1	4227.3	1441.8	1391.1	1750.9	2858.2	3578.8	5046.7	7400.7	5334.7	1374.4	445.8	1577.6
Otu024	20328	Bacteria	Proteobacteria	Deltaproteobacteria	Desulfovibrionales	Desulfovibrionaceae	Desulfovibrio	Desulfovibrio	939.6	1435.1	2983	2301.5	1037.7	1223.7	924.7	1320.3	1511.5	941	459.5	2190.6	794	873.8	945.8	2731.4	1193.6	757	1393.4	523.5	337.8	760.8	834.4	539.9
Otu025	13724	Bacteria	Firmicutes	Bacilli	Lactobacillales	Lactobacillaceae	Lactobacillus	vaginalis	150.9	1063.7	1014	439	2055.8	1114.1	1151.9	969.6	444.5	551.3	3648.6	2887.9	87.9	791	648.6	563.4	2389.7	1645.3	821.1	1240.3	603.8	344.3	679.2	204.6
Otu026	13263	Bacteria	Firmicutes	Clostridia	Clostridiales	Lachnospiraceae	[Ruminococcus]	gnavus	685.8	861.1	435.6	292.7	492	456.6	431	969.6	789	319.8	339.1	593	625.8	894.6	733.7	1592.7	1442.7	1070	892.6	212.7	523.3	562.3	2162.1	2622.2
Otu027	6018	Bacteria	Firmicutes	Bacilli	Lactobacillales	Streptococcaceae	Streptococcus	agalactiae	363.5	337.7	544.2	59.9	423.8	401.8	305.6	288.8	26.9	123.7	361	400.8	1130.5	549.7	421	313.5	604.9	681.9	630.8	881.2	57.5	0	251.6	9.1
Otu028	28580	Bacteria	Bacteroidetes	Bacteroidia	Bacteroidales	Prevotellaceae	Prevotella	copri	288	5.6	13	8806.7	360.5	103.5	15.7	20.6	1805.9	3649.9	13522.2	2124.7	38.6	8221.6	7879.3	6671	19.8	26	4.9	2.8	7.2	5.6	2.8	5.7
Otu029	10441	Bacteria	Bacteroidetes	Bacteroidia	Bacteroidales	Rikenellaceae	Alistipes	massiliensis	54.9	112.6	323.4	13.3	0	73.1	869.8	673.9	369.5	67.4	27.4	0	760.8	357.1	308.3	652.2	140.1	165.3	71.5	370.2	2453.9	695.6	1094.3	3772.4
Otu030	5039	Bacteria	Bacteroidetes	Bacteroidia	Bacteroidales	Porphyromonadaceae	Porphyromonadaceae	Porphyromonadaceae	205.7	191.3	519.4	39.9	214.4	578.4	156.7	261.3	712.9	373.7	49.2	120.8	172.5	519.2	296.1	210	587.5	789.8	86.2	280.4	424.1	27.8	88	151.2
Otu031	4568	Bacteria	Proteobacteria	Proteobacteria	Proteobacteria	Proteobacteria	Proteobacteria	Proteobacteria	185.2	90	940.8	119.7	53.6	79.1	109.7	55	412.8	488.9	21.9	186.7	280.8	230.3	267.4	356.4	48.3	54.7	515.4	117.4	113.6	277.7	213.8	203.5
Otu032	3769	Bacteria	Firmicutes	Bacilli	Lactobacillales	Lactobacillaceae	Lactobacillus	hamsteri	0	371.4	794.5	93.1	190	97.4	70.5	82.5	88.5	406.8	317.3	302	1.1	316.9	307.2	32.5	287.6	288.3	224.4	462.7	117.9	16.7	0	13.6
Otu033	14173	Bacteria	Bacteroidetes	Bacteroidia	Bacteroidales	[Paraprevotellaceae]	YRC22	YRC22	1453.9	5.6	3006.7	5454.3	141.3	24.4	15.7	0	498.4	4102	196.9	11	306.5	990.8	1011	631.5	16.1	13.7	0	2.8	1.4	2.8	7	14.8
Otu034	9620	Bacteria	Actinobacteria	Coriobacteriia	Coriobacteriales	Coriobacteriaceae	Adlercreutzia	Adlercreutzia	1447.1	776.6	375.4	944.5	779.5	1357.6	1089.3	1753.5	148.2	129.9	1569.9	785.1	1109.1	338.8	278.4	372.7	1563	1429.4	198.4	346.7	649.8	733	638.7	868.4
Otu035	3512	Bacteria	Actinobacteria	Coriobacteriia	Coriobacteriales	Coriobacteriaceae	Coriobacteriaceae	Coriobacteriaceae	288	123.8	136.9	319.3	219.2	249.6	219.4	192.5	102	41.7	191.5	203.1	492.9	156	143.6	82.8	386.7	359.4	76.4	117.4	307.6	456.8	454.2	401.2
Otu036	8714	Bacteria	Proteobacteria	Gammaproteobacteria	Enterobacteriales	Enterobacteriaceae	Enterobacteriaceae	Enterobacteriaceae	157.7	5.6	34.2	6.7	116.9	0	7.8	0	10.6	9306.7	908	142.7	177.9	86.5	51.9	35.5	23.5	27.3	40.6	577.4	2.9	1.4	7	3.4
Otu037	3207	Bacteria	Firmicutes	Clostridia	Clostridiales	Clostridiaceae	Clostridium	Clostridium	212.6	45	223.1	59.9	394.6	12.2	31.3	68.8	4.8	2.5	103.9	230.6	12.9	424.1	1125.9	57.7	3.7	4.1	22.8	29	1267.9	37.5	5.6	69.3
Otu038	10450	Bacteria	Firmicutes	Erysipelotrichi	Erysipelotrichales	Erysipelotrichaceae	Allobaculum	Allobaculum	3141.1	16.9	3.5	73.2	10303.5	2983.1	4466.7	5907	0	0	10130.7	2157.7	0	89	222.1	0	3.7	0	3.3	16.6	1.4	0	0	0
Otu039	4417	Bacteria	Bacteroidetes	Bacteroidia	Bacteroidales	Rikenellaceae	Alistipes	finegoldii	150.9	360.2	103.9	6.7	92.6	73.1	195.9	27.5	383.9	325.9	5.5	11	105	386.3	360.2	214.4	21.1	34.2	2438.8	247.2	1072.4	2.8	28	36.4
Otu040	6044	Bacteria	Deferribacteres	Deferribacteres	Deferribacterales	Deferribacteraceae	Mucispirillum	schaedleri	418.4	45	194.8	345.9	306.9	785.3	227.3	288.8	2.9	459.5	21.9	38.4	332.2	381.5	561.3	1992	85.5	240.5	188.6	64.9	38.8	76.4	2008.4	378.5
Otu041	12055	Bacteria	Firmicutes	Clostridia	Clostridiales	Ruminococcaceae	Ruminococcus	Ruminococcus	500.7	590.9	710.6	1762.7	1602.8	968	650.4	295.7	1386.4	1081.9	136.8	2827.5	280.8	332.7	386.7	619.6	1773.7	2340.8	294.3	390.9	603.8	578.9	332.6	327.3
Otu042	6604	Bacteria	Proteobacteria	Epsilonproteobacteria	Campylobacterales	Helicobacteraceae	Helicobacteraceae	Helicobacteraceae	1001.3	1181.8	221.9	1137.4	326.4	864.5	517.2	199.4	942.9	1465.3	49.2	192.2	1079.1	134.1	179	316.5	234.3	532.9	287.8	204.4	204.1	12.5	26.6	11.4
Otu043	1673	Bacteria	Firmicutes	Bacilli	Lactobacillales	Lactobacillaceae	Pediococcus	Pediococcus	13.7	78.8	80.3	46.6	68.2	42.6	117.5	55	116.4	63.7	16.4	38.4	28.9	103.6	112.7	78.4	189.6	202.2	118.7	30.4	238.6	166.6	321.4	100
Otu044	4388	Bacteria	Firmicutes	Clostridia	Clostridiales	Lachnospiraceae	Coprococcus	Coprococcus	130.3	213.9	123.9	279.4	107.2	109.6	242.9	89.4	450.3	231.6	82.1	93.3	126.4	126.7	205.5	136.1	490.8	355.3	786.9	504.2	316.3	678.9	297.7	271.7
Otu045	3247	Bacteria	Bacteroidetes	Bacteroidia	Bacteroidales	Rikenellaceae	Rikenellaceae	Rikenellaceae	658.4	399.6	240.8	126.4	233.8	529.6	376.1	378.2	146.2	839.3	38.3	258	106.1	182.8	151.4	130.1	84.3	99.8	533.3	284.5	162.4	70.8	90.8	126.2
Otu046	1703	Bacteria	Proteobacteria	Deltaproteobacteria	Desulfovibrionales	Desulfovibrionales	Desulfovibrionales	Desulfovibrionales	0	61.9	107.4	73.2	73.1	79.1	39.2	61.9	64.5	44.1	38.3	54.9	65.4	43.9	32	106.5	223.1	154.4	63.4	18	79.1	437.3	199.9	231.9
Otu047	2178	Bacteria	Firmicutes	Erysipelotrichi	Erysipelotrichales	Erysipelotrichaceae	Erysipelotrichaceae	Erysipelotrichaceae	384.1	16.9	122.8	59.9	92.6	36.5	141.1	61.9	27.9	12.3	27.4	32.9	734	191.3	226.5	26.6	193.4	205	265	174	12.9	8.3	4.2	26.1
Otu048	3832	Bacteria	Bacteroidetes	Bacteroidia	Bacteroidales	Rikenellaceae	AF12	AF12	96	101.3	269.1	46.6	102.3	0	54.9	6.9	30.8	270.8	136.8	27.5	968.7	53.6	63	207	762.3	688.7	48.8	15.2	112.1	194.4	325.6	258
Otu049	4434	Bacteria	Cyanobacteria	4C0d-2	YS2	YS2	YS2	YS2	233.2	416.5	260.9	246.1	107.2	249.6	54.9	0	1260.4	1127.2	10.9	16.5	10.7	273	196.7	220.3	2.5	4.1	541.4	140.9	127.9	106.9	34.9	54.6
Otu050	2089	Bacteria	Firmicutes	Clostridia	Clostridiales	Veillonellaceae	Veillonellaceae	Veillonellaceae	144	146.3	285.7	272.7	151	60.9	94	130.7	145.3	84.5	284.4	131.8	257.2	115.8	82.9	108	188.4	233.7	86.2	95.3	23	174.9	1.4	64.8
Otu051	1314	Bacteria	Firmicutes	Clostridia	Clostridiales	Peptostreptococcaceae	Clostridium	ruminantium	6.9	0	247.9	0	321.5	12.2	31.3	0	1	0	0	280	0	260.8	593.4	1.5	0	0	1.6	0	8.6	0	1.4	0
Otu052	1213	Bacteria	Firmicutes	Erysipelotrichi	Erysipelotrichales	Erysipelotrichaceae	Clostridium	Clostridium	123.4	11.3	21.2	26.6	14.6	0	7.8	41.3	3.8	4.9	5.5	16.5	715.8	78	78.5	4.4	52.1	38.3	126.8	171.3	2.9	1.4	0	6.8
Otu053	1407	Bacteria	Firmicutes	Bacilli	Lactobacillales	Leuconostocaceae	Weissella	Weissella	0	984.9	0	0	1773.3	0	0	2200.5	0	232.8	361	1125.5	0	0	0	0	1.2	0	0	0	1.4	1.4	0	0
Otu054	1830	Bacteria	Bacteroidetes	Bacteroidia	Bacteroidales	[Odoribacteraceae]	Butyricimonas	Butyricimonas	68.6	0	21.2	73.2	214.4	164.4	7.8	48.1	320.4	786.6	5.5	164.7	2.1	106	118.2	45.8	5	1.4	232.5	114.6	130.8	9.7	29.3	73.9
Otu055	1993	Bacteria	Proteobacteria	Deltaproteobacteria	Desulfovibrionales	Desulfovibrionaceae	Desulfovibrionaceae	Desulfovibrionaceae	6.9	11.3	53.1	20	39	12.2	23.5	20.6	79.9	49	0	16.5	25.7	50	58.6	76.9	27.3	30.1	58.5	12.4	196.9	928.8	167.7	591
Otu056	1282	Bacteria	Firmicutes	Clostridia	Clostridia	Clostridia	Clostridia	Clostridia	82.3	28.1	114.5	106.4	29.2	18.3	62.7	20.6	54.8	23.3	27.4	54.9	142.5	67	63	96.1	69.4	79.3	117.1	91.2	69	122.2	96.4	151.2
Otu057	3129	Bacteria	Proteobacteria	Alphaproteobacteria	RF32	RF32	RF32	RF32	150.9	129.4	28.3	359.2	77.9	0	125.4	82.5	691.8	426.4	5.5	2300.4	27.9	433.9	299.4	440.7	0	2.7	191.9	92.5	129.4	0	2.8	17
Otu058	2098	Bacteria	Proteobacteria	Deltaproteobacteria	Desulfovibrionales	Desulfovibrionaceae	Desulfovibrio	C21_c20	0	0	8.3	0	0	0	7.8	0	30.8	85.8	0	0	0	0	1.1	0	1.2	1.4	3.3	0	50.3	0	2468.2	197.8
Otu059	769	Bacteria	Actinobacteria	Actinobacteria	Bifidobacteriales	Bifidobacteriaceae	Bifidobacterium	Bifidobacterium	48	22.5	70.8	0	662.5	30.4	180.2	137.5	53.9	56.4	71.1	137.3	1.1	8.5	29.8	0	27.3	15	0	0	25.9	16.7	5.6	31.8
Otu060	921	Bacteria	Proteobacteria	Gammaproteobacteria	Pasteurellales	Pasteurellaceae	Pasteurellaceae	Pasteurellaceae	41.1	106.9	75.6	53.2	19.5	0	148.9	20.6	240.5	3.7	43.8	22	1.1	212.1	175.7	62.1	47.1	47.8	27.6	11	8.6	0	1.4	0
Otu061	1821	Bacteria	Proteobacteria	Deltaproteobacteria	Desulfovibrionales	Desulfovibrionaceae	Lawsonia	intracellularis	0	0	0	186.2	467.7	182.6	109.7	0	0	1.2	0	0	15	961.6	734.8	244	7.4	16.4	0	0	0	0	0	0
Otu062	2952	Bacteria	Tenericutes	Mollicutes	Mycoplasmatales	Mycoplasmataceae	Mycoplasma	Mycoplasma	150.9	174.5	80.3	93.1	24.4	12.2	172.4	275.1	52.9	17.2	754.9	603.9	26.8	179.2	147	159.7	561.5	1201.1	74.8	366	8.6	1.4	0	27.3
Otu063	1230	Bacteria	Firmicutes	Clostridia	Clostridiales	Ruminococcaceae	Clostridium	methylpentosum	82.3	118.2	138.1	26.6	24.4	127.8	172.4	13.8	88.5	87	16.4	71.4	65.4	54.8	87.3	170.1	16.1	16.4	92.7	12.4	37.4	165.2	96.4	80.7
Otu064	9079	Bacteria	Verrucomicrobia	Verrucomicrobiae	Verrucomicrobiales	Verrucomicrobiaceae	Akkermansia	muciniphila	178.3	0	1.2	0	4.9	0	15.7	1512.9	0	1.2	0	0	4.3	1.2	4.4	1.5	19.8	68.3	1479.6	10816.4	2.9	0	0	0
Otu065	652	Bacteria	Proteobacteria	Epsilonproteobacteria	Campylobacterales	Helicobacteraceae	Helicobacter	ganmani	6.9	11.3	30.7	0	9.7	42.6	15.7	0	49.1	19.6	0	0	62.2	35.3	54.1	48.8	7.4	32.8	92.7	23.5	28.8	66.6	69.9	154.6
Otu066	660	Bacteria	Proteobacteria	Gammaproteobacteria	Gammaproteobacteria	Gammaproteobacteria	Gammaproteobacteria	Gammaproteobacteria	0	5.6	3.5	6.7	0	0	0	6.9	3.8	748.6	0	0	8.6	2.4	4.4	1.5	0	0	0	26.2	0	0	4.2	0
Otu067	2819	Bacteria	Firmicutes	Erysipelotrichi	Erysipelotrichales	Erysipelotrichaceae	Coprobacillus	Coprobacillus	253.8	45	31.9	6.7	24.4	24.4	15.7	41.3	1	0	16.4	0	1100.5	565.5	467.4	19.2	83	83.4	461.8	255.5	1.4	0	0	0
Otu068	1586	Bacteria	Firmicutes	Clostridia	Clostridiales	Lachnospiraceae	Roseburia	Roseburia	0	73.2	323.4	39.9	43.8	60.9	321.3	27.5	73.1	89.4	21.9	32.9	132.9	36.6	68.5	177.5	240.5	263.7	4.9	23.5	35.9	95.8	0	1.1
Otu069	7129	Bacteria	Bacteroidetes	Bacteroidia	Bacteroidales	Porphyromonadaceae	Parabacteroides	Parabacteroides	253.8	495.2	687	199.5	419	1552.4	478	673.9	590.8	379.8	180.5	148.2	190.7	416.8	221	1054.4	982.9	1370.6	48.8	255.5	596.6	50	81.1	205.7
Otu070	818	Bacteria	Proteobacteria	Epsilonproteobacteria	Campylobacterales	Helicobacteraceae	Helicobacter	apodemus	0	16.9	42.5	0	24.4	18.3	39.2	13.8	51	31.9	0	0	130.7	76.8	85.1	59.2	11.2	43.7	141.5	45.6	47.4	29.2	95	86.4
Otu071	6788	Bacteria	Spirochaetes	Spirochaetes	Spirochaetes	Spirochaetes	Spirochaetes	Spirochaetes	0	197	44.9	0	0	0	235.1	6.9	18.3	18.4	0	43.9	5.4	89	206.6	585.6	11.2	6.8	1767.3	835.6	334.9	1256.4	1671.5	2105
Otu072	527	Bacteria	Firmicutes	Clostridia	Clostridiales	Lachnospiraceae	Dorea	longicatena	13.7	0	21.2	0	24.4	18.3	7.8	27.5	37.5	24.5	21.9	5.5	27.9	43.9	76.2	38.4	40.9	79.3	43.9	16.6	25.9	25	68.5	43.2
Otu073	540	Bacteria	Firmicutes	Clostridia	Clostridiales	Peptostreptococcaceae	Peptostreptococcaceae	Peptostreptococcaceae	0	0	83.8	0	112	6.1	15.7	0	0	0	0	120.8	1.1	110.9	235.4	0	0	0	0	0	5.8	0	0	0
Otu074	478	Bacteria	Actinobacteria	Actinobacteria	Actinobacteria	Actinobacteria	Actinobacteria	Actinobacteria	6.9	33.8	23.6	6.7	63.3	6.1	23.5	13.8	12.5	6.1	32.8	38.4	64.3	18.3	18.8	13.3	43.4	27.3	19.5	22.1	33.1	70.8	86.7	55.7
Otu075	1503	Bacteria	Firmicutes	Bacilli	Lactobacillales	Streptococcaceae	Lactococcus	garvieae	116.6	0	17.7	6.7	24.4	0	0	0	0	0	0	0	261.5	174.3	84	210	14.9	24.6	84.5	200.3	148.1	174.9	139.8	291
Otu076	1929	Bacteria	Bacteroidetes	Bacteroidia	Bacteroidales	Porphyromonadaceae	Parabacteroides	distasonis	322.3	135.1	89.7	166.3	131.5	255.7	227.3	378.2	79.9	90.7	213.3	389.8	117.9	206	176.8	174.5	40.9	27.3	177.2	215.5	140.9	19.4	9.8	102.3
Otu077	969	Bacteria	Bacteroidetes	Bacteroidia	Bacteroidales	Porphyromonadaceae	Parabacteroides	gordonii	27.4	0	3.5	46.6	48.7	12.2	101.9	6.9	52.9	56.4	21.9	675.3	6.4	270.6	279.5	105	6.2	8.2	63.4	92.5	23	2.8	1.4	1.1
Otu078	1138	Bacteria	Firmicutes	Clostridia	Clostridiales	Clostridiaceae	Candidatus_Arthromitus	Candidatus_Arthromitus	0	0	44.9	172.9	0	0	0	0	0	0	0	27.5	106.1	147.5	118.2	110.9	6.2	1.4	0	0	454.3	399.8	0	0
Otu079	1001	Bacteria	Firmicutes	Clostridia	Clostridiales	Ruminococcaceae	Butyricicoccus	pullicaecorum	68.6	28.1	131	46.6	4.9	30.4	125.4	82.5	62.5	33.1	0	32.9	198.2	71.9	49.7	90.2	14.9	27.3	21.1	5.5	46	61.1	48.9	15.9
Otu080	472	Bacteria	Firmicutes	Bacilli	Bacillales	Planococcaceae	Staphylococcus	saprophyticus	0	0	4.7	0	4.9	267.9	86.2	20.6	1	446	0	49.4	11.8	7.3	7.7	4.4	1.2	0	0	0	1.4	0	2.8	0
Otu081	385	Bacteria	Proteobacteria	Betaproteobacteria	Betaproteobacteria	Betaproteobacteria	Betaproteobacteria	Betaproteobacteria	89.2	50.7	43.7	6.7	92.6	48.7	7.8	20.6	16.4	7.4	38.3	76.9	12.9	32.9	19.9	29.6	6.2	1.4	50.4	31.8	2.9	43	0	45.5
Otu082	1440	Bacteria	Firmicutes	Erysipelotrichi	Erysipelotrichales	Erysipelotrichaceae	Clostridium	cocleatum	301.8	0	5.9	13.3	43.8	0	15.7	103.1	1.9	0	10.9	0	953.7	108.5	87.3	35.5	9.9	4.1	97.6	248.6	0	0	0	0
Otu083	922	Bacteria	Firmicutes	Bacilli	Bacillales	Bacillales	Bacillales	Bacillales	6.9	5.6	22.4	13.3	19.5	426.2	125.4	20.6	3.8	835.6	0	54.9	32.1	17.1	14.4	11.8	5	2.7	1.6	6.9	7.2	4.2	2.8	2.3
Otu084	1042	Bacteria	Bacteroidetes	Bacteroidia	Bacteroidales	Rikenellaceae	Rikenella	Rikenella	102.9	191.3	127.5	13.3	116.9	18.3	23.5	89.4	139.5	283	109.4	5.5	0	28	25.4	16.3	1.2	24.6	3.3	2.8	66.1	44.4	137	25
Otu085	4132	Bacteria	Proteobacteria	Epsilonproteobacteria	Campylobacterales	Helicobacteraceae	Flexispira	Flexispira	109.7	152	122.8	59.9	248.5	487	148.9	171.9	407	602.8	196.9	60.4	488.6	130.4	151.4	430.3	533	1183.4	227.6	120.2	20.1	20.8	18.2	21.6
Otu086	719	Bacteria	Tenericutes	Mollicutes	RF39	RF39	RF39	RF39	61.7	28.1	36.6	66.5	34.1	36.5	101.9	20.6	35.6	25.7	0	22	187.5	37.8	32	47.3	58.3	34.2	6.5	82.9	54.6	51.4	1.4	26.1
Otu087	3699	Bacteria	Firmicutes	Clostridia	Clostridiales	Clostridiaceae	Clostridium	celatum	34.3	0	196	0	701.5	60.9	23.5	103.1	0	1.2	0	307.5	1.1	450.9	1222.1	4.4	2.5	0	0	2.8	1515.2	0	5.6	2.3
Otu088	1255	Bacteria	Bacteroidetes	Bacteroidia	Bacteroidales	[Paraprevotellaceae]	Paraprevotella	Paraprevotella	246.9	185.7	21.2	206.2	9.7	176.5	525	0	17.3	15.9	5.5	49.4	54.7	50	23.2	50.3	26	43.7	113.8	19.3	120.8	2.8	30.7	626.3
Otu089	683	Bacteria	Tenericutes	Mollicutes	Anaeroplasmatales	Anaeroplasmataceae	Anaeroplasma	Anaeroplasma	27.4	0	8.3	0	0	24.4	54.9	34.4	100.1	0	0	0	4.3	21.9	15.5	20.7	68.2	124.4	110.6	38.7	67.6	11.1	152.3	23.9
Otu090	881	Bacteria	Proteobacteria	Gammaproteobacteria	Pseudomonadales	Pseudomonadaceae	Pseudomonadaceae	Pseudomonadaceae	0	0	1.2	0	0	0	0	0	1	1065.9	0	0	1.1	0	0	0	2.5	2.7	1.6	0	1.4	2.8	0	0
Otu091	358	Bacteria	Verrucomicrobia	Verrucomicrobiae	Verrucomicrobiales	Verrucomicrobiaceae	Verrucomicrobiaceae	Verrucomicrobiaceae	0	0	0	0	0	0	0	48.1	0	0	0	0	0	0	0	0	0	4.1	141.5	360.5	0	0	0	0
Otu092	1393	Bacteria	Firmicutes	Clostridia	Clostridiales	Lachnospiraceae	Dorea	Dorea	102.9	16.9	16.5	53.2	0	6.1	7.8	0	48.1	39.2	0	22	36.4	120.7	96.1	213	225.6	143.5	286.2	222.4	48.9	118	28	114.8
Otu093	2269	Bacteria	Bacteroidetes	Bacteroidia	Bacteroidales	Bacteroidaceae	Bacteroidaceae	Bacteroidaceae	6.9	0	2.4	6.7	0	0	7.8	0	0	1.2	0	0	1080.1	474.1	440.9	418.5	0	2.7	3.3	0	1.4	0	0	0
Otu094	1590	Bacteria	Proteobacteria	Gammaproteobacteria	Pasteurellales	Pasteurellaceae	Aggregatibacter	pneumotropica	260.6	371.4	119.2	1110.8	29.2	24.4	133.2	89.4	32.7	6.1	519.7	115.3	0	390	266.3	275.1	86.8	72.4	22.8	12.4	7.2	1.4	0	0
Otu095	971	Bacteria	Actinobacteria	Actinobacteria	Bifidobacteriales	Bifidobacteriaceae	Bifidobacterium	animalis	27.4	84.4	64.9	66.5	1490.7	121.8	376.1	618.9	69.3	57.6	0	373.3	1.1	2.4	21	0	14.9	21.9	1.6	0	12.9	20.8	0	38.6
Otu096	223	Bacteria	Firmicutes	Clostridia	Clostridiales	Ruminococcaceae	Oscillospira	guilliermondii	6.9	33.8	18.9	6.7	9.7	12.2	23.5	0	24.1	36.8	0	11	3.2	24.4	22.1	10.4	0	2.7	29.3	8.3	5.8	11.1	16.8	6.8
Otu097	411	Bacteria	Bacteroidetes	Bacteroidia	Bacteroidales	Rikenellaceae	Alistipes	indistinctus	27.4	33.8	22.4	6.7	34.1	54.8	15.7	6.9	25	41.7	0	11	27.9	70.7	77.3	25.1	2.5	1.4	47.2	33.1	23	2.8	16.8	22.7
Otu098	252	Bacteria	Firmicutes	Clostridia	Clostridiales	Clostridiaceae	Clostridium	disporicum	0	0	15.3	0	39	0	0	0	0	0	0	0	1.1	43.9	112.7	0	0	0	0	0	102.1	0	0	0
Otu099	296	Bacteria	Proteobacteria	Gammaproteobacteria	Pseudomonadales	Pseudomonadaceae	Pseudomonas	Pseudomonas	0	0	0	0	0	0	0	0	1	348	0	0	1.1	4.9	1.1	1.5	1.2	1.4	0	0	0	0	0	1.1
Otu100	407	Bacteria	Elusimicrobia	Elusimicrobia	Elusimicrobiales	Elusimicrobiaceae	Elusimicrobiaceae	Elusimicrobiaceae	0	0	0	106.4	0	0	0	0	104.9	11	0	5.5	0	87.7	76.2	38.4	0	1.4	21.1	125.7	0	0	0	0
Otu101	12597	Bacteria	Firmicutes	Bacilli	Lactobacillales	Lactobacillaceae	Lactobacillus	helveticus	6.9	1761.5	2441.2	6179.3	555.4	584.4	227.3	240.7	139.5	1284	82.1	2047.9	2.1	828.7	580.1	174.5	1108.1	836.3	359.3	1272.1	355.1	34.7	2.8	20.5
Otu102	212	Bacteria	Firmicutes	Bacilli	Lactobacillales	Leuconostocaceae	Weissella	hellenica	0	146.3	0	0	321.5	0	0	247.6	0	24.5	82.1	230.6	0	0	0	0	0	0	0	0	0	0	0	0
Otu103	199	Bacteria	Chlamydiae	Chlamydiia	Chlamydiales	Chlamydiaceae	Chlamydiaceae	Chlamydiaceae	0	0	3.5	0	0	0	0	0	5.8	1.2	0	0	9.6	0	0	0	9.9	10.9	0	0	58.9	90.2	41.9	30.7
Otu104	196	Bacteria	Firmicutes	Clostridia	Clostridiales	Peptostreptococcaceae	Clostridium	Clostridium	0	0	28.3	0	43.8	6.1	7.8	0	0	0	0	38.4	0	42.7	89.5	0	0	0	0	0	4.3	0	1.4	0
Otu105	260	Bacteria	Proteobacteria	Deltaproteobacteria	Desulfovibrionales	Desulfovibrionaceae	Desulfovibrio	litoralis	20.6	22.5	36.6	6.7	14.6	24.4	15.7	13.8	31.8	15.9	0	22	9.6	14.6	5.5	39.9	2.5	1.4	22.8	2.8	0	25	9.8	5.7
Otu106	219	Bacteria	Firmicutes	Bacilli	Lactobacillales	Streptococcaceae	Streptococcaceae	Streptococcaceae	20.6	0	2.4	0	4.9	0	0	0	0	0	5.5	5.5	94.3	11	9.9	7.4	3.7	10.9	22.8	37.3	15.8	9.7	26.6	1.1
Otu107	166	Bacteria	Proteobacteria	Epsilonproteobacteria	Campylobacterales	Helicobacteraceae	Helicobacter	rodentium	0	16.9	22.4	0	0	0	15.7	0	91.4	9.8	5.5	0	0	0	0	0	0	9.6	1.6	0	0	0	0	0
Otu108	887	Bacteria	Firmicutes	Clostridia	Clostridiales	Ruminococcaceae	Ruminococcus	flavefaciens	0	0	0	745	4.9	0	0	0	0	0	0	115.3	2.1	386.3	340.3	99.1	0	0	0	0	0	0	0	0
Otu109	1139	Bacteria	Actinobacteria	Actinobacteria	Bifidobacteriales	Bifidobacteriaceae	Bifidobacterium	pseudolongum	102.9	0	0	0	735.6	18.3	15.7	364.5	0	0	481.4	334.9	0	0	0	0	0	0	0	0	0	0	0	0
Otu110	166	Bacteria	Actinobacteria	Actinobacteria	Actinomycetales	Actinomycetales	Actinomycetales	Actinomycetales	34.3	0	11.8	33.3	0	0	0	13.8	1	4.9	0	5.5	28.9	28	23.2	4.4	14.9	10.9	4.9	16.6	4.3	0	0	2.3
Otu111	160	Bacteria	Proteobacteria	Deltaproteobacteria	Deltaproteobacteria	Deltaproteobacteria	Deltaproteobacteria	Deltaproteobacteria	0	5.6	21.2	0	0	6.1	0	0	29.8	7.4	0	0	8.6	7.3	8.8	8.9	1.2	2.7	17.9	12.4	5.8	15.3	9.8	11.4
Otu112	1090	Bacteria	Bacteroidetes	Bacteroidia	Bacteroidales	[Paraprevotellaceae]	[Paraprevotellaceae]	[Paraprevotellaceae]	2558.1	11.3	1.2	53.2	14.6	0	15.7	0	9.6	17.2	10.9	0	107.2	123.1	161.3	105	1.2	1.4	42.3	13.8	2.9	0	83.9	5.7
Otu113	1183	Bacteria	Verrucomicrobia	Opitutae	HA64	HA64	HA64	HA64	13.7	5.6	233.7	0	316.7	2076	1653.5	61.9	0	0	503.3	5.5	12.9	9.7	13.3	85.8	8.7	43.7	3.3	13.8	0	0	0	0
Otu114	141	Bacteria	Proteobacteria	Epsilonproteobacteria	Campylobacterales	Helicobacteraceae	Helicobacter	winghamensis	6.9	0	0	6.7	0	0	0	0	0	0	0	5.5	136.1	2.4	5.5	1.5	0	0	0	0	0	0	0	0
Otu115	620	Bacteria	Firmicutes	Clostridia	Clostridiales	Veillonellaceae	Veillonella	Veillonella	788.7	439	49.6	86.5	131.5	274	70.5	13.8	27.9	60	32.8	0	7.5	21.9	53	22.2	32.2	35.5	4.9	2.8	0	2.8	0	1.1
Otu116	487	Bacteria	Chlamydiae	Chlamydiia	Chlamydiales	Chlamydiaceae	Chlamydia	Chlamydia	0	16.9	11.8	59.9	0	6.1	7.8	0	5.8	4.9	0	0	30	0	0	0	23.5	34.2	0	0	149.5	272.1	23.8	63.7
Otu117	278	Bacteria	Firmicutes	Bacilli	Lactobacillales	Lactobacillaceae	Lactobacillus	coleohominis	0	56.3	101.5	0	0	0	0	0	0	0	164.1	159.2	0	13.4	11	0	0	0	0	0	0	0	0	0
Otu118	599	Bacteria	Firmicutes	Bacilli	Lactobacillales	Enterococcaceae	Enterococcus	Enterococcus	27.4	0	7.1	119.7	0	0	0	0	1.9	1.2	43.8	302	261.5	42.7	22.1	23.7	6.2	4.1	32.5	95.3	0	2.8	7	64.8
Otu119	149	Bacteria	Firmicutes	Clostridia	Clostridiales	Ruminococcaceae	Clostridium	Clostridium	13.7	11.3	4.7	0	19.5	0	7.8	6.9	22.1	19.6	5.5	16.5	6.4	13.4	6.6	11.8	5	2.7	8.1	5.5	5.8	11.1	11.2	10.2
Otu120	958	Bacteria	Bacteroidetes	Bacteroidia	Bacteroidales	RF16	RF16	RF16	0	0	0	179.6	0	0	0	0	0	0	5.5	5.5	0	452.2	305	417	0	0	0	0	0	0	0	0
Otu121	406	Bacteria	Firmicutes	Clostridia	Clostridiales	Ruminococcaceae	Subdoligranulum	variabile	0	0	5.9	20	0	0	0	0	7.7	7.4	5.5	0	0	11	5.5	13.3	0	1.4	1.6	11	12.9	0	4.2	362.6
Otu122	128	Bacteria	Bacteroidetes	Bacteroidia	Bacteroidales	[Barnesiellaceae]	Barnesiella	Barnesiella	6.9	5.6	10.6	0	4.9	18.3	7.8	0	8.7	12.3	16.4	0	8.6	8.5	3.3	1.5	12.4	19.1	8.1	13.8	8.6	1.4	9.8	3.4
Otu123	119	Bacteria	Bacteroidetes	Bacteroidia	Bacteroidales	[Barnesiellaceae]	Barnesiella	intestinihominis	0	5.6	10.6	0	9.7	6.1	23.5	0	13.5	3.7	0	0	13.9	2.4	1.1	1.5	7.4	5.5	22.8	8.3	15.8	6.9	15.4	3.4
Otu124	408	Bacteria	Proteobacteria	Deltaproteobacteria	Desulfovibrionales	Desulfovibrionaceae	Bilophila	Bilophila	6.9	22.5	18.9	66.5	29.2	85.2	31.3	61.9	41.4	53.9	16.4	16.5	3.2	23.2	28.7	76.9	0	1.4	26	15.2	5.8	69.4	21	10.2
Otu125	517	Bacteria	Bacteroidetes	Bacteroidia	Bacteroidales	[Barnesiellaceae]	[Barnesiellaceae]	[Barnesiellaceae]	0	0	26	113.1	9.7	24.4	54.9	13.8	34.6	77.2	0	32.9	5.4	62.2	51.9	62.1	1.2	5.5	74.8	0	47.4	29.2	0	18.2
Otu126	447	Bacteria	Firmicutes	Bacilli	Lactobacillales	Streptococcaceae	Lactococcus	Lactococcus	6.9	0	4.7	13.3	0	0	0	0	2.9	0	10.9	22	229.3	17.1	11	22.2	34.7	36.9	32.5	70.4	58.9	6.9	0	3.4
Otu127	246	Bacteria	Spirochaetes	Spirochaetes	Spirochaetales	Spirochaetaceae	Spirochaetaceae	Spirochaetaceae	0	0	2.4	0	0	0	0	0	51	111.5	0	0	0	0	3.3	14.8	0	0	34.1	4.1	4.3	25	22.4	26.1
Otu128	108	Bacteria	Proteobacteria	Gammaproteobacteria	Enterobacteriales	Enterobacteriaceae	Shigella	Shigella	13.7	0	2.4	0	9.7	0	0	0	0	0	0	5.5	13.9	7.3	2.2	0	2.5	5.5	6.5	96.7	0	0	0	0
Otu129	577	Bacteria	Proteobacteria	Betaproteobacteria	Burkholderiales	Alcaligenaceae	Sutterella	Sutterella	61.7	191.3	77.9	99.8	199.7	219.2	156.7	158.2	0	0	388.4	428.2	1.1	7.3	18.8	4.4	5	4.1	43.9	48.3	1.4	0	0	0
Otu130	609	Bacteria	Bacteroidetes	Bacteroidia	Bacteroidales	Bacteroidaceae	Bacteroides	uniformis	171.5	0	13	0	43.8	0	109.7	0	32.7	19.6	21.9	680.8	16.1	80.4	69.6	34	8.7	5.5	27.6	183.7	4.3	0	0	3.4
Otu131	106	Bacteria	Firmicutes	Clostridia	Clostridiales	Lachnospiraceae	Roseburia	inulinivorans	0	11.3	34.2	0	4.9	0	15.7	0	12.5	1.2	0	0	4.3	2.4	3.3	3	8.7	10.9	0	0	10.1	11.1	0	2.3
Otu132	237	Bacteria	Proteobacteria	Alphaproteobacteria	Rickettsiales	mitochondria	mitochondria	mitochondria	0	0	1.2	0	0	0	0	6.9	4.8	4.9	0	0	15	40.2	7.7	90.2	6.2	26	8.1	27.6	48.9	11.1	1.4	14.8
Otu133	223	Bacteria	Actinobacteria	Coriobacteriia	Coriobacteriales	Coriobacteriaceae	Olsenella	Olsenella	0	0	0	0	219.2	0	0	48.1	1.9	1.2	38.3	609.4	0	0	1.1	0	0	0	0	0	0	1.4	0	1.1
Otu134	1106	Bacteria	Spirochaetes	Spirochaetes	Spirochaetales	Spirochaetaceae	Treponema	Treponema	0	0	0	0	0	0	0	0	374.3	863.8	5.5	0	0	0	0	0	3.7	0	0	0	0	0	1.4	1.1
Otu135	83	Bacteria	Bacteroidetes	Bacteroidia	Bacteroidales	Rikenellaceae	Alistipes	putredinis	0	5.6	3.5	0	4.9	0	0	0	5.8	4.9	0	5.5	2.1	13.4	13.3	8.9	0	1.4	16.3	26.2	1.4	0	1.4	2.3
Otu136	88	Bacteria	Firmicutes	Clostridia	Clostridiales	Clostridiaceae	Clostridiaceae	Clostridiaceae	0	0	11.8	0	19.5	0	0	0	0	0	0	0	3.2	11	24.3	0	0	0	0	0	46	4.2	0	0
Otu137	1033	Bacteria	Firmicutes	Clostridia	Clostridiales	Clostridiaceae	SMB53	SMB53	0	0	351.8	0	29.2	0	31.3	0	0	0	0	938.8	0	19.5	42	1.5	1.2	0	0	1.4	1.4	1.4	0	0
Otu138	81	Bacteria	Proteobacteria	Alphaproteobacteria	Alphaproteobacteria	Alphaproteobacteria	Alphaproteobacteria	Alphaproteobacteria	6.9	5.6	1.2	0	0	0	0	0	14.4	8.6	0	38.4	2.1	11	6.6	13.3	2.5	0	16.3	2.8	10.1	0	0	2.3
Otu139	84	Bacteria	Actinobacteria	Actinobacteria	Actinomycetales	Corynebacteriaceae	Corynebacterium	Corynebacterium	6.9	0	2.4	6.7	0	6.1	0	6.9	2.9	12.3	27.4	54.9	2.1	2.4	0	3	7.4	16.4	1.6	1.4	8.6	5.6	5.6	8
Otu140	967	Bacteria	Firmicutes	Clostridia	Clostridiales	[Mogibacteriaceae]	[Mogibacteriaceae]	[Mogibacteriaceae]	123.4	56.3	42.5	153	58.5	79.1	86.2	48.1	52.9	69.8	38.3	181.2	50.4	67	68.5	59.2	126.4	98.4	29.3	41.4	27.3	47.2	76.9	95.5
Otu141	302	Bacteria	Firmicutes	Clostridia	Clostridiales	Dehalobacteriaceae	Dehalobacterium	Dehalobacterium	41.1	39.4	9.4	73.2	39	73.1	39.2	0	9.6	14.7	0	5.5	5.4	3.7	0	11.8	28.5	15	1.6	1.4	14.4	8.3	121.6	52.3
Otu142	1156	Bacteria	Firmicutes	Bacilli	Lactobacillales	Leuconostocaceae	Weissella	cibaria	0	1463.2	0	0	1062	0	7.8	1148.4	0	44.1	634.5	1822.8	0	0	0	0	0	0	0	0	0	0	1.4	0
Otu143	80	Bacteria	Tenericutes	Mollicutes	Anaeroplasmatales	Anaeroplasmataceae	Anaeroplasmataceae	Anaeroplasmataceae	0	0	1.2	0	0	0	0	0	9.6	0	0	0	0	1.2	3.3	3	3.7	5.5	17.9	2.8	8.6	1.4	22.4	11.4
Otu144	74	Bacteria	Tenericutes	Mollicutes	Mollicutes	Mollicutes	Mollicutes	Mollicutes	0	0	2.4	0	0	0	7.8	0	9.6	1.2	0	5.5	5.4	1.2	5.5	1.5	3.7	9.6	9.8	8.3	5.8	5.6	7	1.1
Otu145	74	Bacteria	Firmicutes	Bacilli	Lactobacillales	Enterococcaceae	Enterococcaceae	Enterococcaceae	0	0	0	0	4.9	0	0	0	0	0	16.4	43.9	32.1	2.4	3.3	0	2.5	1.4	11.4	11	1.4	0	1.4	6.8
Otu146	1345	Bacteria	Bacteroidetes	Bacteroidia	Bacteroidales	[Paraprevotellaceae]	[Prevotella]	[Prevotella]	0	1429.5	0	0	0	0	799.3	1739.8	19.2	30.6	530.6	49.4	0	0	0	5.9	169.8	187.2	491	4.1	0	0	0	0
Otu147	673	Bacteria	Firmicutes	Erysipelotrichi	Erysipelotrichales	Erysipelotrichaceae	cc_115	cc_115	178.3	22.5	18.9	20	0	36.5	23.5	61.9	16.4	6.1	5.5	0	382.6	29.2	19.9	20.7	55.8	43.7	16.3	19.3	12.9	9.7	12.6	18.2
Otu148	72	Bacteria	Firmicutes	Clostridia	Clostridiales	Lachnospiraceae	Clostridium	aldenense	0	0	7.1	0	14.6	0	0	20.6	4.8	17.2	0	0	1.1	3.7	1.1	0	0	1.4	9.8	2.8	8.6	9.7	2.8	9.1
Otu149	387	Bacteria	Firmicutes	Clostridia	Clostridiales	Ruminococcaceae	Anaerotruncus	Anaerotruncus	82.3	118.2	53.1	6.7	0	6.1	39.2	0	38.5	23.3	60.2	82.4	33.2	30.5	23.2	14.8	17.4	17.8	9.8	5.5	1.4	4.2	40.5	1.1
Otu150	69	Bacteria	Firmicutes	Bacilli	Bacillales	Bacillaceae	Bacillaceae	Bacillaceae	0	0	2.4	0	9.7	0	0	13.8	1	6.1	0	0	19.3	2.4	2.2	0	12.4	4.1	0	5.5	2.9	4.2	7	5.7
Otu151	1216	Bacteria	Firmicutes	Clostridia	Clostridiales	Veillonellaceae	Veillonella	parvula	20.6	16.9	432.1	0	4.9	6.1	0	0	1	3.7	475.9	120.8	6.4	120.7	1.1	164.2	185.9	198.1	26	18	0	0	0	0
Otu152	137	Bacteria	Proteobacteria	Betaproteobacteria	Burkholderiales	Burkholderiales	Burkholderiales	Burkholderiales	171.5	0	22.4	20	9.7	0	7.8	13.8	0	1.2	10.9	11	22.5	18.3	19.9	10.4	1.2	0	3.3	1.4	0	2.8	1.4	4.5
Otu153	69	Bacteria	Firmicutes	Clostridia	Clostridiales	Lachnospiraceae	Marvinbryantia	formatexigens	0	0	5.9	0	0	0	0	0	2.9	0	0	5.5	0	1.2	1.1	0	28.5	27.3	3.3	0	4.3	1.4	1.4	0
Otu154	60	Bacteria	Firmicutes	Clostridia	Clostridiales	Lachnospiraceae	Pseudobutyrivibrio	xylanivorans	6.9	0	3.5	0	0	0	0	0	1.9	1.2	0	0	6.4	9.7	17.7	25.1	0	0	0	1.4	0	0	0	0
Otu155	242	Bacteria	Firmicutes	Bacilli	Lactobacillales	Leuconostocaceae	Weissella	paramesenteroides	0	0	0	0	0	0	0	0	0	296.5	0	0	0	0	0	0	0	0	0	0	0	0	0	0
Otu156	109	Bacteria	Spirochaetes	[Brachyspirae]	[Brachyspirales]	Brachyspiraceae	Brachyspira	Brachyspira	0	0	5.9	0	0	0	0	0	0	14.7	0	0	1.1	1.2	5.5	4.4	5	26	16.3	2.8	4.3	0	39.1	8
Otu157	86	Bacteria	Firmicutes	Clostridia	Clostridiales	Lachnospiraceae	Ruminococcus	Ruminococcus	0	5.6	1.2	0	0	6.1	7.8	0	3.8	0	0	0	12.9	1.2	0	0	0	0	4.9	1.4	1.4	18	18.2	35.2
Otu158	309	Bacteria	Firmicutes	Bacilli	Lactobacillales	Leuconostocaceae	Leuconostoc	mesenteroides	0	0	0	0	0	0	0	0	0	0	1684.8	5.5	0	0	0	0	0	0	0	0	0	0	0	0
Otu159	198	Bacteria	Firmicutes	Bacilli	Lactobacillales	Lactobacillaceae	Lactobacillus	salivarius	0	5.6	8.3	6.7	4.9	0	7.8	20.6	9.6	7.4	10.9	27.5	4.3	1.2	3.3	1.5	28.5	23.2	6.5	0	46	41.6	46.1	3.4
Otu160	153	Bacteria	Cyanobacteria	Chloroplast	Streptophyta	Streptophyta	Streptophyta	Streptophyta	13.7	0	3.5	0	0	0	7.8	0	3.8	4.9	0	0	8.6	19.5	4.4	73.9	2.5	21.9	6.5	18	12.9	2.8	0	8
Otu161	184	Bacteria	Actinobacteria	Coriobacteriia	Coriobacteriales	Coriobacteriaceae	Enterococcus	casseliflavus	6.9	0	8.3	53.2	0	0	7.8	0	10.6	0	5.5	16.5	27.9	6.1	3.3	1.5	8.7	8.2	13	38.7	4.3	0	28	35.2
Otu162	104	Bacteria	Actinobacteria	Actinobacteria	Actinomycetales	Corynebacteriaceae	Corynebacterium	mastitidis	0	0	2.4	13.3	0	0	0	0	1	0	0	5.5	10.7	6.1	8.8	5.9	14.9	13.7	1.6	4.1	30.2	11.1	9.8	9.1
Otu163	49	Bacteria	Firmicutes	Bacilli	Lactobacillales	Enterococcaceae	Melissococcus	plutonius	0	0	1.2	6.7	0	0	0	0	0	0	0	5.5	19.3	4.9	2.2	0	0	0	4.9	8.3	0	0	1.4	10.2
Otu164	173	Bacteria	Proteobacteria	Betaproteobacteria	Burkholderiales	Oxalobacteraceae	Oxalobacteraceae	Oxalobacteraceae	0	0	0	0	0	0	0	0	18.3	9.8	10.9	16.5	1.1	6.1	7.7	35.5	0	0	0	0	7.2	68	0	56.8
Otu165	105	Bacteria	Actinobacteria	Actinobacteria	Actinomycetales	Micrococcaceae	Rothia	Rothia	6.9	0	22.4	0	0	0	0	0	0	0	0	0	1.1	36.6	19.9	35.5	5	0	0	0	0	0	0	0
Otu166	159	Bacteria	Firmicutes	Bacilli	Turicibacterales	Turicibacteraceae	Turicibacter	Turicibacter	54.9	0	24.8	0	24.4	48.7	31.3	0	0	0	0	142.7	0	12.2	25.4	3	0	0	0	0	0	0	0	0
Otu167	87	Bacteria	Proteobacteria	Gammaproteobacteria	Enterobacteriales	Enterobacteriaceae	Enterobacter	Enterobacter	0	0	0	0	4.9	0	0	0	0	77.2	0	60.4	1.1	0	0	0	1.2	0	0	0	0	0	0	0
Otu168	49	Bacteria	Firmicutes	Bacilli	Bacillales	Staphylococcaceae	Staphylococcaceae	Staphylococcaceae	0	0	7.1	0	4.9	0	0	0	0	29.4	5.5	32.9	1.1	0	0	1.5	0	1.4	0	0	0	0	0	0
Otu169	44	Bacteria	TM7	TM7-3	TM7-3	TM7-3	TM7-3	TM7-3	0	0	3.5	6.7	0	0	7.8	0	2.9	6.1	0	0	3.2	1.2	1.1	1.5	3.7	2.7	1.6	9.7	4.3	0	0	3.4
Otu170	279	Bacteria	Firmicutes	Clostridia	Clostridiales	Ruminococcaceae	Ruminococcus	bromii	0	0	0	0	0	0	0	0	0	0	0	0	0	8.5	13.3	4.4	0	0	22.8	332.9	0	0	0	0
Otu171	46	Bacteria	Firmicutes	Bacilli	Lactobacillales	Aerococcaceae	Atopostipes	suicloacalis	0	0	13	0	0	0	0	0	0	22.1	0	0	0	3.7	4.4	0	0	0	0	0	0	0	0	0
Otu172	43	Bacteria	Proteobacteria	Betaproteobacteria	Neisseriales	Neisseriaceae	Neisseriaceae	Neisseriaceae	0	11.3	5.9	0	0	0	0	0	0	0	0	0	8.6	2.4	1.1	5.9	11.2	8.2	1.6	0	0	0	0	0
Otu173	60	Bacteria	Bacteroidetes	Bacteroidia	Bacteroidales	Marinilabiaceae	Marinilabiaceae	Marinilabiaceae	0	0	5.9	0	0	0	0	0	11.5	3.7	0	0	4.3	3.7	0	3	9.9	24.6	1.6	0	1.4	0	0	1.1
Otu174	35	Bacteria	Bacteroidetes	Bacteroidia	Bacteroidales	Marinilabiaceae	Cytophaga	xylanolytica	0	0	3.5	0	0	0	0	0	6.7	1.2	5.5	0	2.1	1.2	0	3	1.2	0	9.8	11	0	0	0	0
Otu175	62	Bacteria	Bacteroidetes	Bacteroidia	Bacteroidales	Bacteroidaceae	Bacteroides	eggerthii	89.2	0	0	0	9.7	0	15.7	0	2.9	1.2	0	0	1.1	14.6	18.8	1.5	0	0	6.5	0	0	0	0	0
Otu176	3243	Bacteria	Firmicutes	Clostridia	Clostridiales	Veillonellaceae	Selenomonas	bovis	0	281.4	367.1	0	43.8	0	7.8	0	0	1.2	333.7	170.2	677.2	235.2	192.3	637.4	7.4	5.5	580.4	370.2	2.9	16.7	0	192.1
Otu177	33	Bacteria	Firmicutes	Erysipelotrichi	Erysipelotrichales	Erysipelotrichaceae	Clostridium	saccharogumia	0	0	1.2	6.7	0	0	0	0	1.9	1.2	0	0	11.8	1.2	4.4	0	1.2	4.1	3.3	2.8	1.4	0	0	0
Otu178	57	Bacteria	Firmicutes	Clostridia	Clostridiales	Christensenellaceae	Christensenellaceae	Christensenellaceae	6.9	0	1.2	0	4.9	0	0	6.9	4.8	4.9	0	0	0	7.3	4.4	7.4	6.2	1.4	1.6	6.9	5.8	1.4	0	3.4
Otu179	101	Bacteria	Firmicutes	Bacilli	Bacillales	Staphylococcaceae	Staphylococcus	Staphylococcus	0	0	2.4	0	0	0	7.8	0	5.8	63.7	0	11	9.6	2.4	4.4	7.4	2.5	0	0	0	1.4	11.1	0	1.1
Otu180	40	Bacteria	Lentisphaerae	[Lentisphaeria]	Victivallales	Victivallaceae	Victivallis	vadensis	0	0	0	0	0	0	0	0	23.1	19.6	0	0	0	0	0	0	0	0	0	0	0	0	0	0
Otu181	32	Bacteria	Bacteroidetes	Bacteroidia	Bacteroidales	Porphyromonadaceae	Macellibacteroides	fermentans	0	0	3.5	0	4.9	6.1	0	0	4.8	2.5	0	0	0	2.4	1.1	7.4	1.2	6.8	0	1.4	2.9	0	2.8	0
Otu182	131	Bacteria	Actinobacteria	Actinobacteria	Actinomycetales	Actinomycetaceae	Actinomyces	Actinomyces	6.9	0	1.2	86.5	4.9	12.2	0	0	0	0	0	0	35.4	19.5	9.9	8.9	9.9	10.9	13	15.2	0	0	0	0
Otu183	230	Bacteria	Firmicutes	Clostridia	Clostridiales	Veillonellaceae	Veillonella	dispar	0	0	27.2	0	0	0	0	0	1	0	0	0	51.4	35.3	7.7	79.9	13.6	20.5	11.4	26.2	0	0	0	0
Otu184	118	Bacteria	Firmicutes	Bacilli	Lactobacillales	Aerococcaceae	Aerococcus	Aerococcus	0	0	0	0	0	560.1	117.5	6.9	0	3.7	5.5	27.5	0	0	0	0	1.2	0	0	0	0	0	0	0
Otu185	30	Bacteria	Proteobacteria	Gammaproteobacteria	Xanthomonadales	Xanthomonadaceae	Xanthomonadaceae	Xanthomonadaceae	0	0	0	0	0	0	0	0	0	36.8	0	0	0	0	0	0	0	0	0	0	0	0	0	0
Otu186	29	Bacteria	Actinobacteria	Coriobacteriia	Coriobacteriales	Coriobacteriaceae	Paraeggerthella	hongkongensis	0	0	1.2	6.7	4.9	0	0	0	0	0	5.5	0	5.4	4.9	1.1	3	1.2	0	0	0	0	0	8.4	4.5
Otu187	97	Bacteria	Spirochaetes	Spirochaetes	Spirochaetales	Spirochaetaceae	Spirochaeta	Spirochaeta	0	0	1.2	6.7	0	0	0	0	86.6	6.1	0	0	0	0	0	0	0	0	0	0	0	0	0	0
Otu188	29	Bacteria	Firmicutes	Clostridia	Clostridiales	Lachnospiraceae	Shuttleworthia	satelles	0	0	0	0	4.9	0	7.8	0	1	2.5	0	0	5.4	0	1.1	1.5	6.2	8.2	4.9	1.4	0	0	0	2.3
Otu189	36	Bacteria	Cyanobacteria	Cyanobacteria	Cyanobacteria	Cyanobacteria	Cyanobacteria	Cyanobacteria	0	0	2.4	0	0	0	0	0	14.4	8.6	0	0	0	4.9	1.1	3	0	0	0	1.4	0	0	0	0
Otu190	28	Bacteria	Firmicutes	Clostridia	Clostridiales	Lachnospiraceae	Clostridium	symbiosum	13.7	5.6	1.2	0	0	0	0	0	0	0	0	0	3.2	2.4	3.3	3	0	2.7	0	0	4.3	1.4	9.8	1.1
Otu191	37	Bacteria	Verrucomicrobia	Verrucomicrobiae	Verrucomicrobiales	Verrucomicrobiaceae	Verrucomicrobium	spinosum	0	0	0	0	0	0	0	0	0	0	0	0	0	0	0	0	0	0	11.4	41.4	0	0	0	0
Otu192	181	Bacteria	Actinobacteria	Coriobacteriia	Coriobacteriales	Coriobacteriaceae	Collinsella	aerofaciens	0	0	0	0	0	0	0	0	0	0	0	0	0	0	0	0	0	0	0	0	0	0	0	0
Otu193	397	Bacteria	Firmicutes	Clostridia	Clostridiales	Lachnospiraceae	Lachnospira	Lachnospira	0	78.8	132.2	0	14.6	0	94	34.4	15.4	57.6	0	11	0	1.2	0	1.5	1.2	5.5	1.6	1.4	0	0	30.7	8
Otu194	53	Bacteria	Tenericutes	Mollicutes	Mycoplasmatales	Mycoplasmataceae	Mycoplasma	muris	0	5.6	7.1	6.7	9.7	0	7.8	0	12.5	15.9	0	5.5	0	1.2	0	3	0	0	0	6.9	0	1.4	0	3.4
Otu195	41	Bacteria	Firmicutes	Bacilli	Lactobacillales	Streptococcaceae	Streptococcus	minor	6.9	0	0	0	0	0	0	0	0	0	0	0	26.8	13.4	4.4	0	0	0	0	0	0	0	0	0
Otu196	27	Bacteria	Proteobacteria	Alphaproteobacteria	Rhizobiales	Rhizobiales	Rhizobiales	Rhizobiales	0	0	1.2	13.3	0	0	0	6.9	0	0	0	0	1.1	2.4	1.1	1.5	11.2	5.5	0	1.4	1.4	0	0	1.1
Otu197	23	Bacteria	Proteobacteria	Gammaproteobacteria	Enterobacteriales	Enterobacteriaceae	Shigella	dysenteriae	6.9	0	1.2	0	0	0	7.8	0	0	0	0	0	3.2	3.7	2.2	0	0	0	1.6	13.8	0	0	0	0
Otu198	29	Bacteria	Firmicutes	Bacilli	Lactobacillales	Leuconostocaceae	Leuconostocaceae	Leuconostocaceae	0	0	0	0	0	0	0	0	0	0	153.2	0	0	0	0	0	0	0	0	0	0	0	0	0
Otu199	141	Bacteria	Bacteroidetes	Bacteroidia	Bacteroidales	Bacteroidaceae	Bacteroides	fragilis	0	0	0	6.7	0	0	0	894	0	0	0	0	0	1.2	1.1	5.9	0	0	0	1.4	0	0	0	0
Otu200	22	Bacteria	Firmicutes	Clostridia	Clostridiales	Lachnospiraceae	Johnsonella	ignava	0	0	0	0	0	0	0	0	5.8	3.7	0	0	0	1.2	0	1.5	0	0	0	2.8	2.9	5.6	1.4	0
Otu201	23	Bacteria	Firmicutes	Bacilli	Lactobacillales	Leuconostocaceae	Leuconostoc	fallax	0	0	0	0	0	0	0	0	0	0	120.3	0	1.1	0	0	0	0	0	0	0	0	0	0	0
Otu202	111	Bacteria	Fusobacteria	Fusobacteriia	Fusobacteriales	Leptotrichiaceae	Leptotrichia	Leptotrichia	6.9	0	0	6.7	0	0	0	13.8	0	0	0	0	106.1	3.7	1.1	1.5	1.2	1.4	0	0	0	0	0	0
Otu203	26	Bacteria	Firmicutes	Clostridia	Clostridiales	Lachnospiraceae	Shuttleworthia	Shuttleworthia	0	0	0	0	0	6.1	0	13.8	1	0	0	0	0	0	1.1	0	16.1	6.8	0	2.8	0	0	0	0
Otu204	49	Bacteria	Firmicutes	Clostridia	Clostridiales	Lachnospiraceae	Blautia	producta	0	0	14.2	0	0	0	0	0	0	0	0	0	0	29.2	12.2	0	0	0	0	0	0	0	0	0
Otu205	26	Bacteria	Verrucomicrobia	Verrucomicrobia	Verrucomicrobia	Verrucomicrobia	Verrucomicrobia	Verrucomicrobia	0	0	4.7	0	4.9	42.6	70.5	0	0	0	0	0	0	0	0	0	0	0	1.6	2.8	0	0	0	0
Otu206	59	Bacteria	Firmicutes	Clostridia	Clostridiales	Veillonellaceae	Phascolarctobacterium	Phascolarctobacterium	0	0	0	0	146.1	0	0	158.2	0	0	0	0	0	0	0	0	0	0	0	0	0	0	0	0
Otu207	108	Bacteria	Firmicutes	Bacilli	Bacillales	Staphylococcaceae	Jeotgalicoccus	psychrophilus	20.6	0	14.2	0	0	6.1	0	6.9	0	50.2	21.9	98.8	5.4	1.2	0	0	0	0	0	0	0	0	0	0
Otu208	18	Bacteria	Firmicutes	Clostridia	Clostridiales	Lachnospiraceae	Lachnospira	pectinoschiza	0	0	3.5	0	0	0	0	0	2.9	1.2	0	0	1.1	0	0	1.5	2.5	2.7	0	0	0	1.4	2.8	0
Otu210	32	Bacteria	Firmicutes	Erysipelotrichi	Erysipelotrichales	Erysipelotrichaceae	[Eubacterium]	dolichum	0	0	5.9	0	0	0	0	0	0	0	0	0	7.5	9.7	4.4	0	0	0	0	11	0	0	0	0
Otu211	41	Bacteria	Firmicutes	Bacilli	Lactobacillales	Streptococcaceae	Streptococcus	equi	0	45	0	93.1	0	0	0	27.5	0	0	0	0	0	1.2	8.8	0	0	0	0	0	0	0	0	0
Otu212	45	Bacteria	Lentisphaerae	[Lentisphaeria]	Victivallales	Victivallaceae	Victivallaceae	Victivallaceae	0	0	0	0	0	0	0	0	14.4	34.3	0	0	0	0	0	1.5	0	0	1.6	0	0	0	0	0
Otu213	109	Bacteria	Firmicutes	Bacilli	Bacillales	Staphylococcaceae	Staphylococcus	sciuri	0	0	1.2	0	4.9	0	0	0	0	116.4	5.5	16.5	0	1.2	0	1.5	0	0	0	1.4	1.4	0	0	0
Otu214	31	Bacteria	Firmicutes	Clostridia	Clostridiales	Lachnospiraceae	Clostridium	colinum	0	0	2.4	6.7	0	0	31.3	0	6.7	6.1	0	5.5	0	0	1.1	0	0	0	0	0	0	0	0	0
Otu215	18	Bacteria	Firmicutes	Bacilli	Bacillales	Planococcaceae	Planococcaceae	Planococcaceae	0	0	0	0	0	0	0	0	0	13.5	0	0	2.1	2.4	0	0	0	1.4	0	0	0	0	1.4	1.1
Otu216	14	Bacteria	Proteobacteria	Gammaproteobacteria	Enterobacteriales	Enterobacteriaceae	Citrobacter	koseri	0	0	1.2	0	0	0	0	0	0	0	38.3	0	3.2	1.2	0	0	0	0	1.6	0	0	0	0	0
Otu217	86	Bacteria	Actinobacteria	Actinobacteria	Actinomycetales	Corynebacteriaceae	Corynebacterium	stationis	0	0	0	0	4.9	146.1	70.5	0	0	18.4	32.8	170.2	0	0	0	0	0	0	0	0	0	0	0	0
Otu218	13	Bacteria	Proteobacteria	Deltaproteobacteria	Desulfovibrionales	Desulfomicrobiaceae	Desulfomicrobium	orale	0	0	0	0	0	0	7.8	0	0	0	5.5	0	1.1	1.2	1.1	1.5	0	0	1.6	0	0	1.4	1.4	1.1
Otu219	21	Bacteria	Firmicutes	Clostridia	Clostridiales	Ruminococcaceae	Sporobacter	termitidis	0	0	0	0	0	0	0	0	1	6.1	0	0	0	7.3	1.1	3	0	0	0	0	0	2.8	0	4.5
Otu220	14	Bacteria	Proteobacteria	Betaproteobacteria	Burkholderiales	Comamonadaceae	Comamonadaceae	Comamonadaceae	0	0	0	0	0	0	0	0	4.8	0	0	0	3.2	0	1.1	0	2.5	1.4	0	0	2.9	0	0	0
Otu221	18	Bacteria	Firmicutes	Clostridia	Clostridiales	Ruminococcaceae	Papillibacter	cinnamivorans	0	0	0	0	0	0	0	0	1	0	0	5.5	0	1.2	4.4	0	0	0	3.3	5.5	1.4	0	0	3.4
Otu222	14	Bacteria	Fusobacteria	Fusobacteriia	Fusobacteriales	Leptotrichiaceae	Leptotrichiaceae	Leptotrichiaceae	0	0	0	0	0	0	0	0	0	0	0	0	11.8	1.2	1.1	1.5	0	0	0	0	0	0	0	0
Otu223	17	Bacteria	Proteobacteria	Deltaproteobacteria	Desulfovibrionales	Desulfovibrionaceae	Desulfovibrio	oxamicus	0	0	3.5	6.7	0	0	0	0	0	0	0	5.5	1.1	0	0	0	0	0	0	0	1.4	6.9	0	2.3
Otu224	12	Bacteria	Bacteroidetes	Sphingobacteriia	Sphingobacteriales	Sphingobacteriaceae	Sphingobacteriaceae	Sphingobacteriaceae	0	0	0	0	0	0	0	0	1.9	1.2	5.5	0	0	3.7	2.2	0	0	0	0	1.4	0	0	0	2.3
Otu225	12	Bacteria	Proteobacteria	Alphaproteobacteria	Rhodobacterales	Rhodobacteraceae	Rhodobacteraceae	Rhodobacteraceae	0	0	3.5	0	0	0	0	0	0	0	0	0	0	0	0	7.4	0	0	0	0	1.4	1.4	1.4	1.1
Otu226	92	Bacteria	Spirochaetes	Spirochaetes	M2PT2-76	M2PT2-76	M2PT2-76	M2PT2-76	0	0	0	206.2	0	0	0	0	0	0	0	0	0	0	0	0	0	0	0	0	0	0	0	0
Otu227	12	Bacteria	Firmicutes	Clostridia	Clostridiales	Ruminococcaceae	Ruminococcus	callidus	0	0	0	0	0	0	0	0	5.8	4.9	0	5.5	0	0	0	0	0	0	0	0	0	0	0	0
Otu228	19	Bacteria	Firmicutes	Bacilli	Lactobacillales	Leuconostocaceae	Leuconostoc	Leuconostoc	0	0	0	0	0	0	0	0	0	0	103.9	0	0	0	0	0	0	0	0	0	0	0	0	0
Otu229	19	Bacteria	Firmicutes	Clostridia	Clostridiales	Eubacteriaceae	Anaerofustis	Anaerofustis	0	0	1.2	0	0	0	0	0	0	0	10.9	5.5	7.5	2.4	1.1	0	0	0	0	0	0	0	1.4	3.4
Otu230	11	Bacteria	Bacteroidetes	Flavobacteriia	Flavobacteriales	Flavobacteriaceae	Flavobacteriaceae	Flavobacteriaceae	0	0	0	0	0	0	0	0	0	0	0	0	0	0	0	5.9	0	1.4	0	0	1.4	1.4	1.4	1.1
Otu231	12	Bacteria	Firmicutes	Clostridia	Clostridiales	Lachnospiraceae	Robinsoniella	peoriensis	6.9	0	0	0	0	6.1	23.5	0	0	0	0	0	0	2.4	0	0	1.2	4.1	0	0	0	0	1.4	0
Otu232	19	Bacteria	Firmicutes	Bacilli	Lactobacillales	Leuconostocaceae	Weissella	oryzae	0	5.6	0	0	29.2	0	0	13.8	0	0	27.4	16.5	1.1	0	0	0	0	0	0	0	0	0	0	0
Otu233	14	Bacteria	Firmicutes	Bacilli	Lactobacillales	Aerococcaceae	Aerococcaceae	Aerococcaceae	0	5.6	0	0	0	48.7	7.8	0	0	0	0	5.5	0	0	0	1.5	0	0	0	0	1.4	0	0	1.1
Otu234	16	Bacteria	Firmicutes	Clostridia	Clostridiales	Lachnospiraceae	Butyrivibrio	crossotus	0	0	1.2	0	0	0	0	0	2.9	0	0	0	8.6	0	0	3	0	0	0	0	0	0	0	0
Otu235	50	Bacteria	Proteobacteria	Gammaproteobacteria	Xanthomonadales	Xanthomonadaceae	Stenotrophomonas	geniculata	0	0	0	0	0	0	7.8	0	0	58.8	0	0	0	0	0	0	0	1.4	0	0	0	0	0	0
Otu236	11	Bacteria	Spirochaetes	Spirochaetes	Spirochaetes	Spirochaetes	Spirochaetes	Spirochaetes	0	0	0	0	0	0	0	0	0	0	0	0	0	0	0	1.5	0	0	1.6	1.4	1.4	4.2	1.4	3.4
Otu237	20	Bacteria	Proteobacteria	Betaproteobacteria	Neisseriales	Neisseriaceae	Neisseria	Neisseria	0	0	3.5	0	0	0	0	0	0	0	0	0	5.4	1.2	0	7.4	3.7	2.7	0	0	0	0	0	0
Otu238	80	Bacteria	Fusobacteria	Fusobacteriia	Fusobacteriales	Fusobacteriaceae	Fusobacterium	Fusobacterium	6.9	5.6	0	20	0	0	0	0	0	0	0	0	1.1	36.6	28.7	23.7	0	0	0	0	0	0	0	0
Otu239	15	Bacteria	Firmicutes	Clostridia	Clostridiales	Lachnospiraceae	Blautia	Blautia	6.9	0	0	6.7	0	0	0	0	1	0	0	5.5	0	3.7	1.1	1.5	1.2	1.4	0	0	0	0	1.4	0
Otu240	22	Bacteria	Firmicutes	Clostridia	Clostridiales	Lachnospiraceae	Lachnobacterium	Lachnobacterium	0	0	1.2	0	0	0	0	0	3.8	18.4	0	0	0	1.2	1.1	0	0	0	0	0	0	0	0	0
Otu241	10	Bacteria	Planctomycetes	Phycisphaerae	WD2101	WD2101	WD2101	WD2101	6.9	0	0	6.7	4.9	6.1	0	0	0	0	0	0	0	0	0	1.5	1.2	1.4	0	0	0	1.4	0	1.1
Otu242	8	Bacteria	Actinobacteria	Coriobacteriia	Coriobacteriales	Coriobacteriaceae	Coriobacterium	Coriobacterium	0	0	0	0	9.7	0	0	0	0	0	0	0	0	1.2	0	0	1.2	0	0	2.8	0	0	0	0
Otu243	8	Bacteria	Deferribacteres	Deferribacteres	Deferribacterales	Deferribacterales	Deferribacterales	Deferribacterales	0	0	0	0	0	6.1	0	0	0	0	0	0	0	0	1.1	1.5	0	1.4	0	0	0	1.4	1.4	0
Otu244	8	Bacteria	Firmicutes	Bacilli	Lactobacillales	Lactobacillaceae	Lactobacillus	pontis	0	0	3.5	0	0	0	7.8	0	0	1.2	0	0	0	0	1.1	0	0	0	0	0	0	0	0	0
Otu245	8	Bacteria	Actinobacteria	Actinobacteria	Bifidobacteriales	Bifidobacteriaceae	Bifidobacteriaceae	Bifidobacteriaceae	6.9	0	0	0	4.9	0	0	0	0	1.2	0	0	0	0	0	0	0	0	0	0	0	0	0	0
Otu246	8	Bacteria	Firmicutes	Bacilli	Bacillales	Bacillaceae	Bacillus	Bacillus	0	0	0	0	4.9	0	0	0	0	0	0	0	3.2	0	0	0	1.2	0	1.6	0	1.4	0	0	0
Otu247	8	Bacteria	Firmicutes	Bacilli	Bacillales	Staphylococcaceae	Macrococcus	brunensis	6.9	0	1.2	0	0	0	0	6.9	0	2.5	0	0	1.1	0	0	0	0	0	0	0	0	0	0	0
Otu248	7	Bacteria	Proteobacteria	Gammaproteobacteria	Pseudomonadales	Moraxellaceae	Acinetobacter	schindleri	0	0	0	0	0	0	0	0	0	0	0	0	0	0	0	0	1.2	8.2	0	0	0	0	0	0
Otu249	7	Bacteria	Actinobacteria	Actinobacteria	Actinomycetales	Micrococcaceae	Rothia	nasimurium	0	0	0	6.7	0	0	0	0	0	0	0	0	0	1.2	0	1.5	0	1.4	0	2.8	0	0	0	0
Otu250	9	Bacteria	Firmicutes	Clostridia	Clostridiales	Ruminococcaceae	Faecalibacterium	prausnitzii	0	0	0	0	0	0	0	0	0	0	0	5.5	0	3.7	0	4.4	2.5	0	0	0	0	0	0	0
Otu251	7	Bacteria	Firmicutes	Clostridia	Clostridiales	Lachnospiraceae	Roseburia	faecis	0	0	0	0	0	0	0	0	0	1.2	5.5	0	0	1.2	0	3	1.2	0	0	0	0	0	0	0
Otu252	6	Bacteria	Firmicutes	Erysipelotrichi	Erysipelotrichales	Erysipelotrichaceae	Anaerorhabdus	furcosa	0	0	0	0	0	0	0	0	1	0	0	0	0	1.2	1.1	1.5	0	0	1.6	1.4	0	0	0	0
Otu253	6	Bacteria	Bacteroidetes	Flavobacteriia	Flavobacteriales	[Weeksellaceae]	Chryseobacterium	Chryseobacterium	0	5.6	0	0	0	0	0	0	0	0	0	0	1.1	1.2	2.2	0	0	0	0	0	0	0	0	0
Otu254	6	Bacteria	Firmicutes	Clostridia	Clostridiales	Clostridiaceae	02d06	02d06	0	0	1.2	0	0	0	0	0	0	0	0	0	0	0	2.2	0	0	0	0	0	4.3	0	0	0
Otu255	9	Bacteria	Proteobacteria	Gammaproteobacteria	Pseudomonadales	Moraxellaceae	Acinetobacter	lwoffii	0	0	0	0	0	0	0	0	0	0	0	0	0	0	0	0	6.2	2.7	0	0	0	1.4	1.4	0
Otu256	6	Bacteria	Actinobacteria	Actinobacteria	Actinomycetales	Nocardioidaceae	Nocardioidaceae	Nocardioidaceae	0	5.6	0	0	4.9	0	7.8	0	0	0	0	0	0	0	0	0	0	1.4	1.6	0	0	0	0	0
Otu257	6	Bacteria	Firmicutes	Clostridia	Clostridiales	Peptostreptococcaceae	[Clostridium]	[Clostridium]	0	0	3.5	0	4.9	0	0	0	0	0	0	0	0	0	1.1	0	0	0	0	0	0	0	0	0
Otu258	5	Bacteria	Firmicutes	Bacilli	Bacillales	Paenibacillaceae	Paenibacillus	Paenibacillus	0	0	0	0	0	6.1	0	0	0	0	5.5	0	1.1	0	0	0	0	0	0	0	0	0	1.4	0
Otu259	6	Bacteria	Firmicutes	Bacilli	Bacillales	Bacillaceae	Oceanobacillus	Oceanobacillus	0	0	0	0	4.9	0	0	0	0	0	0	0	2.1	0	0	0	0	0	0	0	0	1.4	2.8	0
Otu260	5	Bacteria	Actinobacteria	Actinobacteria	Actinobacteria	Actinobacteria	Actinobacteria	Actinobacteria	0	0	1.2	0	0	0	0	0	1	1.2	0	0	0	0	0	0	0	0	0	0	0	0	0	1.1
Otu261	5	Bacteria	Firmicutes	Clostridia	Clostridiales	Lachnospiraceae	Anaerostipes	Anaerostipes	6.9	0	0	0	0	0	0	0	0	0	0	0	1.1	0	1.1	0	1.2	1.4	0	0	0	0	0	0
Otu262	5	Bacteria	Proteobacteria	Gammaproteobacteria	Pseudomonadales	Pseudomonadales	Pseudomonadales	Pseudomonadales	0	0	0	0	0	0	0	0	0	6.1	0	0	0	0	0	0	0	0	0	0	0	0	0	0
Otu263	8	Bacteria	Firmicutes	Bacilli	Lactobacillales	Lactobacillaceae	Lactobacillus	reuteri	0	0	1.2	0	0	0	7.8	6.9	1	0	0	0	0	0	0	1.5	1.2	1.4	1.6	0	0	0	0	0
Otu264	5	Bacteria	Actinobacteria	Actinobacteria	Actinomycetales	Streptomycetaceae	Streptomyces	Streptomyces	6.9	0	0	0	0	0	0	0	0	0	0	0	0	0	0	0	0	0	0	0	2.9	0	1.4	0
Otu265	5	Bacteria	Proteobacteria	Gammaproteobacteria	Pseudomonadales	Pseudomonadaceae	Pseudomonas	cuatrocienegasensis	0	0	0	0	0	0	0	0	0	6.1	0	0	0	0	0	0	0	0	0	0	0	0	0	0
Otu266	5	Bacteria	Cyanobacteria	Chloroplast	Chloroplast	Chloroplast	Chloroplast	Chloroplast	0	0	0	0	0	0	0	0	1	0	0	0	0	0	0	3	1.2	0	0	1.4	0	0	0	0
Otu267	6	Bacteria	Actinobacteria	Actinobacteria	Actinomycetales	Propionibacteriaceae	Propionibacterium	acnes	0	0	0	0	0	0	0	0	0	0	0	0	4.3	0	0	0	0	0	0	2.8	0	0	0	0
Otu268	5	Bacteria	Actinobacteria	Actinobacteria	Actinomycetales	Micrococcaceae	Micrococcaceae	Micrococcaceae	0	0	0	0	0	0	0	0	0	0	0	0	0	0	1.1	1.5	0	2.7	0	0	0	0	0	0
Otu269	5	Bacteria	Firmicutes	Bacilli	Lactobacillales	Aerococcaceae	Facklamia	Facklamia	0	0	0	0	0	0	0	0	0	0	0	11	0	0	0	0	0	0	0	0	0	4.2	0	0
Otu270	6	Bacteria	Proteobacteria	Betaproteobacteria	Neisseriales	Neisseriaceae	Neisseria	canis	0	0	1.2	0	0	0	0	0	0	0	0	0	4.3	0	0	0	0	0	0	0	0	0	0	0
Otu271	4	Bacteria	Proteobacteria	Betaproteobacteria	Burkholderiales	Alcaligenaceae	Alcaligenaceae	Alcaligenaceae	0	0	0	0	0	0	0	0	0	0	5.5	5.5	1.1	0	1.1	0	0	0	0	0	0	0	0	0
Otu272	12	Bacteria	Proteobacteria	Epsilonproteobacteria	Campylobacterales	Campylobacteraceae	Campylobacter	Campylobacter	0	0	0	0	0	6.1	7.8	0	0	0	38.3	5.5	0	0	0	0	0	0	0	0	0	0	0	0
Otu273	24	Bacteria	Firmicutes	Clostridia	Clostridiales	Clostridiaceae	Clostridium	perfringens	20.6	0	0	0	0	0	0	0	0	0	0	0	4.3	0	0	11.8	0	0	0	0	0	0	0	0
Otu274	8	Bacteria	Firmicutes	Bacilli	Lactobacillales	Lactobacillaceae	Lactobacillus	manihotivorans	0	0	0	0	0	0	0	0	0	0	0	0	3.2	0	0	0	0	0	6.5	0	0	0	1.4	0
Otu275	4	Bacteria	Actinobacteria	Thermoleophilia	Solirubrobacterales	Solirubrobacterales	Solirubrobacterales	Solirubrobacterales	0	0	0	0	0	0	0	0	0	0	0	5.5	0	1.2	1.1	0	0	0	0	0	0	0	0	1.1
Otu276	4	Bacteria	Proteobacteria	Gammaproteobacteria	Enterobacteriales	Enterobacteriaceae	Proteus	myxofaciens	0	0	0	0	0	0	0	0	0	0	0	0	0	0	0	0	0	0	0	0	0	0	5.6	0
Otu277	4	Bacteria	Proteobacteria	Gammaproteobacteria	Xanthomonadales	Xanthomonadaceae	Stenotrophomonas	Stenotrophomonas	0	0	0	0	0	0	0	0	0	4.9	0	0	0	0	0	0	0	0	0	0	0	0	0	0
Otu278	4	Bacteria	Firmicutes	Bacilli	Bacillales	Thermoactinomycetaceae	Thermoactinomycetaceae	Thermoactinomycetaceae	0	0	0	0	0	0	0	0	0	0	0	0	0	1.2	0	0	0	0	0	0	0	0	2.8	0
Otu279	4	Bacteria	Firmicutes	Clostridia	Clostridiales	Christensenellaceae	Christensenella	Christensenella	0	0	0	0	0	0	0	0	0	0	0	0	0	0	0	0	0	0	0	0	0	0	1.4	3.4
Otu280	13	Bacteria	Proteobacteria	Epsilonproteobacteria	Campylobacterales	Helicobacteraceae	Flexispira	rappini	0	0	1.2	0	0	0	0	0	3.8	7.4	0	0	0	0	0	0	0	0	0	0	0	0	0	0
Otu281	4	Bacteria	Firmicutes	Clostridia	Clostridiales	Lachnospiraceae	Hespellia	Hespellia	0	0	1.2	0	0	0	0	0	1	0	0	0	0	0	0	0	0	0	0	0	0	1.4	0	0
Otu282	4	Bacteria	Firmicutes	Clostridia	Clostridiales	Lachnospiraceae	Clostridium	fimetarium	0	0	0	0	0	0	0	0	0	0	0	0	1.1	0	1.1	0	0	0	0	1.4	0	0	0	0
Otu283	13	Bacteria	Proteobacteria	Epsilonproteobacteria	Campylobacterales	Helicobacteraceae	Helicobacter	equorum	0	0	0	0	0	6.1	0	0	0	0	0	0	1.1	0	0	0	0	0	14.6	2.8	0	0	0	0
Otu284	4	Bacteria	Proteobacteria	Gammaproteobacteria	Pasteurellales	Pasteurellaceae	Haemophilus	parainfluenzae	0	0	0	0	0	0	0	0	1	0	5.5	0	0	0	0	0	0	0	0	0	0	0	0	1.1
Otu285	4	Bacteria	Actinobacteria	Actinobacteria	Actinomycetales	Dermabacteraceae	Dermabacteraceae	Dermabacteraceae	0	0	0	0	9.7	0	0	0	0	0	0	0	0	1.2	0	0	1.2	0	0	0	0	0	0	0
Otu286	4	Bacteria	Acidobacteria	Acidobacteria-6	iii1-15	iii1-15	iii1-15	iii1-15	0	5.6	0	0	0	0	0	0	0	0	0	0	0	1.2	0	0	0	0	0	0	0	0	0	0
Otu287	4	Bacteria	Firmicutes	Clostridia	Clostridiales	Ruminococcaceae	Ruminococcus	albus	0	0	0	0	0	0	0	0	1.9	1.2	0	5.5	0	0	0	0	0	0	0	0	0	0	0	0
Otu288	10	Bacteria	Firmicutes	Clostridia	Clostridiales	Lachnospiraceae	Defluviitalea	saccharophila	0	0	0	0	0	6.1	0	0	1	0	0	0	1.1	2.4	0	0	0	0	0	0	0	1.4	1.4	1.1
Otu289	9	Bacteria	Proteobacteria	Gammaproteobacteria	Aeromonadales	Succinivibrionaceae	Succinivibrio	Succinivibrio	0	0	2.4	0	0	0	0	0	0	0	0	0	0	2.4	0	7.4	0	0	0	0	0	0	0	0
Otu290	112	Bacteria	Firmicutes	Clostridia	Clostridiales	Veillonellaceae	Anaerovibrio	Anaerovibrio	0	0	0	0	0	0	0	0	0	0	43.8	5.5	108.2	0	1.1	0	0	0	0	0	0	0	0	0
Otu291	3	Bacteria	Proteobacteria	Gammaproteobacteria	Oceanospirillales	Alcanivoracaceae	Alcanivorax	Alcanivorax	0	0	0	0	0	0	0	0	0	1.2	0	0	0	0	0	1.5	0	0	0	0	0	0	0	0
Otu292	3	Bacteria	Bacteroidetes	Bacteroidia	Bacteroidales	Bacteroidaceae	Bacteroides	ovatus	0	0	0	0	0	0	0	0	0	0	0	0	0	0	0	0	0	0	3.3	1.4	0	0	0	0
Otu293	3	Bacteria	Fusobacteria	Fusobacteriia	Fusobacteriales	Fusobacteriaceae	Fusobacteriaceae	Fusobacteriaceae	0	0	0	0	0	0	0	0	0	0	0	0	0	1.2	0	3	0	0	0	0	0	0	0	0
Otu294	4	Bacteria	Proteobacteria	Gammaproteobacteria	Enterobacteriales	Enterobacteriaceae	Proteus	Proteus	0	0	0	0	0	0	0	0	0	0	5.5	5.5	0	0	0	0	0	0	0	0	0	0	2.8	0
Otu295	4	Bacteria	Chloroflexi	Anaerolineae	envOPS12	envOPS12	envOPS12	envOPS12	0	0	0	0	0	0	0	0	0	0	0	0	0	0	0	0	0	2.7	0	0	0	0	0	1.1
Otu296	3	Bacteria	Proteobacteria	Alphaproteobacteria	Rhodobacterales	Rhodobacteraceae	Paracoccus	Paracoccus	0	0	0	0	0	0	0	0	1	0	0	0	0	0	0	1.5	0	0	0	0	0	0	0	1.1
Otu297	3	Bacteria	Proteobacteria	Gammaproteobacteria	Pseudomonadales	Moraxellaceae	Acinetobacter	Acinetobacter	0	0	0	0	0	0	0	0	0	0	0	0	0	0	0	0	1.2	1.4	0	0	0	1.4	0	0
Otu298	3	Bacteria	Proteobacteria	Gammaproteobacteria	Pseudomonadales	Moraxellaceae	Psychrobacter	Psychrobacter	0	0	0	0	0	0	0	0	0	0	0	16.5	0	0	0	0	0	0	0	0	0	0	0	0
Otu299	3	Bacteria	Firmicutes	Clostridia	Clostridiales	Veillonellaceae	Succinispira	mobilis	0	0	0	0	9.7	0	0	0	0	0	0	0	0	0	1.1	0	0	0	0	0	0	0	0	0
Otu300	5	Bacteria	Proteobacteria	Gammaproteobacteria	Oceanospirillales	Halomonadaceae	Halomonas	Halomonas	0	0	0	0	0	0	0	0	0	3.7	0	0	0	0	0	3	0	0	0	0	0	0	0	0
Otu301	3	Bacteria	Proteobacteria	Epsilonproteobacteria	Campylobacterales	Helicobacteraceae	Helicobacter	brantae	0	0	0	0	0	0	0	0	0	0	0	0	0	0	0	0	0	0	1.6	0	0	0	0	0
Otu302	3	Bacteria	Firmicutes	Clostridia	Clostridiales	Lachnospiraceae	Ruminococcus	lactaris	0	0	0	0	0	0	0	0	0	0	0	0	0	0	0	0	1.2	0	0	0	0	0	0	0
Otu303	3	Bacteria	Firmicutes	Erysipelotrichi	Erysipelotrichales	Erysipelotrichaceae	p-75-a5	p-75-a5	0	11.3	0	0	0	0	0	0	0	0	0	0	0	0	0	0	0	0	0	0	0	0	0	0
Otu304	13	Bacteria	Firmicutes	Bacilli	Gemellales	Gemellaceae	Gemella	Gemella	0	5.6	0	6.7	0	0	0	0	0	0	0	0	2.1	6.1	1.1	1.5	0	0	3.3	0	0	0	0	0
Otu305	3	Bacteria	Tenericutes	RF3	ML615J-28	ML615J-28	ML615J-28	ML615J-28	0	0	0	0	0	0	0	0	1	0	0	0	0	1.2	0	1.5	0	0	0	0	0	0	0	0
Otu306	3	Bacteria	Proteobacteria	Alphaproteobacteria	Rhizobiales	Methylobacteriaceae	Magnetospirillum	magnetotacticum	0	0	0	0	0	0	0	0	0	0	0	0	0	0	0	0	0	1.4	0	1.4	1.4	0	0	0
Otu307	3	Bacteria	Chlamydiae	Chlamydiia	Chlamydiales	Chlamydiales	Chlamydiales	Chlamydiales	0	0	0	0	0	0	0	0	0	0	0	0	0	0	0	0	0	0	0	0	0	1.4	1.4	1.1
Otu308	3	Bacteria	Deferribacteres	Deferribacteres	Deferribacterales	Deferribacteraceae	Deferribacteraceae	Deferribacteraceae	0	0	0	0	0	0	0	0	0	0	0	0	0	0	0	1.5	0	0	0	0	0	0	2.8	0
Otu309	3	Bacteria	Actinobacteria	Actinobacteria	Actinomycetales	Pseudonocardiaceae	Saccharopolyspora	Saccharopolyspora	0	0	0	0	0	0	0	0	0	0	0	0	0	0	0	1.5	1.2	1.4	0	0	0	0	0	0
Otu310	4	Bacteria	Proteobacteria	Gammaproteobacteria	Enterobacteriales	Enterobacteriaceae	Providencia	Providencia	0	0	2.4	0	0	0	0	0	0	0	0	0	0	0	0	1.5	0	0	0	0	0	0	0	0
Otu311	3	Bacteria	Actinobacteria	Actinobacteria	Actinomycetales	Actinomycetaceae	Actinomycetaceae	Actinomycetaceae	0	0	1.2	0	0	0	0	0	0	0	0	0	0	0	0	0	1.2	0	0	0	0	0	0	0
Otu312	3	Bacteria	Bacteroidetes	Bacteroidia	Bacteroidales	[Odoribacteraceae]	[Odoribacteraceae]	[Odoribacteraceae]	0	0	0	0	0	0	0	0	0	2.5	0	0	0	0	0	0	0	0	0	0	0	1.4	0	0
Otu313	10	Bacteria	Firmicutes	Clostridia	Clostridiales	Lachnospiraceae	Epulopiscium	Epulopiscium	61.7	0	0	0	0	0	0	0	0	0	0	0	0	0	0	0	0	1.4	0	0	0	0	0	0
Otu314	3	Bacteria	Proteobacteria	Gammaproteobacteria	Pseudomonadales	Moraxellaceae	Enhydrobacter	aerosaccus	0	0	0	0	0	0	0	0	0	0	0	0	1.1	0	0	0	0	1.4	0	0	0	1.4	0	0
Otu315	3	Bacteria	Chloroflexi	Chloroflexi	[Roseiflexales]	[Kouleothrixaceae]	[Kouleothrixaceae]	[Kouleothrixaceae]	0	0	0	0	0	0	0	0	0	0	0	0	0	0	0	0	0	0	0	0	0	1.4	1.4	0
Otu316	3	Bacteria	Proteobacteria	Deltaproteobacteria	Desulfovibrionales	Desulfomicrobiaceae	Desulfomicrobium	Desulfomicrobium	0	0	0	0	0	0	0	0	1	0	0	0	0	0	0	0	0	0	1.6	0	0	0	1.4	0
Otu317	3	Bacteria	Actinobacteria	Actinobacteria	Actinomycetales	Brevibacteriaceae	Brevibacterium	Brevibacterium	0	0	0	0	0	0	0	0	0	0	0	0	0	3.7	0	0	0	0	0	0	0	0	0	0
Otu318	3	Bacteria	Firmicutes	Clostridia	Clostridiales	Peptostreptococcaceae	Clostridium	maritimum	0	0	0	0	0	0	0	0	0	0	0	0	0	1.2	0	0	0	0	0	0	0	0	0	0
Otu319	3	Bacteria	Proteobacteria	Gammaproteobacteria	Pseudomonadales	Moraxellaceae	Acinetobacter	guillouiae	0	0	0	0	0	0	0	0	0	0	0	0	1.1	0	0	0	0	0	0	0	0	1.4	1.4	0
Otu320	3	Bacteria	Firmicutes	Bacilli	Lactobacillales	Lactobacillaceae	Lactobacillus	ruminis	0	0	0	0	0	0	0	0	0	0	0	0	0	1.2	1.1	1.5	0	0	0	0	0	0	0	0
Otu321	2	Bacteria	Proteobacteria	Epsilonproteobacteria	Campylobacterales	Helicobacteraceae	Helicobacter	cholecystus	0	0	0	0	0	0	0	0	0	0	0	0	0	0	2.2	0	0	0	0	0	0	0	0	0
Otu322	2	Bacteria	Actinobacteria	Actinobacteria	Bifidobacteriales	Bifidobacteriaceae	Bifidobacterium	bifidum	0	0	0	0	9.7	0	0	0	0	0	0	0	0	0	0	0	0	0	0	0	0	0	0	0
Otu323	13	Bacteria	Firmicutes	Bacilli	Bacillales	Planococcaceae	Sporosarcina	Sporosarcina	0	0	1.2	0	0	0	0	0	0	14.7	0	0	0	0	0	0	0	0	0	0	0	0	0	0
Otu324	2	Bacteria	Firmicutes	Clostridia	Clostridiales	Clostridiaceae	Clostridium	butyricum	0	0	0	0	0	0	0	0	0	0	0	0	0	0	0	0	2.5	0	0	0	0	0	0	0
Otu325	2	Bacteria	Firmicutes	Clostridia	Clostridiales	Veillonellaceae	Anaerosinus	glycerini	0	0	0	0	0	0	0	0	0	0	0	0	1.1	0	1.1	0	0	0	0	0	0	0	0	0
Otu326	2	Bacteria	Actinobacteria	Actinobacteria	Actinomycetales	Intrasporangiaceae	Intrasporangiaceae	Intrasporangiaceae	0	0	0	0	0	0	0	0	0	0	0	0	0	0	0	0	2.5	0	0	0	0	0	0	0
Otu327	2	Bacteria	Actinobacteria	Actinobacteria	Actinomycetales	Kineosporiaceae	Quadrisphaera	granulorum	0	0	0	0	0	0	0	0	0	0	0	0	0	1.2	1.1	0	0	0	0	0	0	0	0	0
Otu328	2	Bacteria	Actinobacteria	Actinobacteria	Actinomycetales	Microbacteriaceae	Microbacteriaceae	Microbacteriaceae	0	0	0	0	0	0	0	0	0	0	0	0	0	0	0	0	0	1.4	0	0	0	0	0	0
Otu329	2	Bacteria	Firmicutes	Bacilli	Bacillales	Bacillaceae	Bacillus	fumarioli	0	0	0	0	0	0	0	0	0	0	0	0	0	0	0	0	0	0	0	0	0	0	1.4	1.1
Otu330	2	Bacteria	Proteobacteria	Alphaproteobacteria	Rhizobiales	Bradyrhizobiaceae	Bradyrhizobiaceae	Bradyrhizobiaceae	0	0	0	0	0	0	0	0	0	0	0	0	0	0	0	0	1.2	0	0	0	0	0	0	0
Otu331	2	Bacteria	Proteobacteria	Deltaproteobacteria	Myxococcales	Polyangiaceae	Polyangiaceae	Polyangiaceae	0	0	0	0	0	0	0	0	0	0	0	0	1.1	0	0	0	0	0	0	0	0	0	0	0
Otu332	2	Bacteria	Proteobacteria	Gammaproteobacteria	Enterobacteriales	Enterobacteriaceae	Pseudomonas	syringae	0	0	0	0	0	0	0	0	0	2.5	0	0	0	0	0	0	0	0	0	0	0	0	0	0
Otu333	2	Bacteria	Firmicutes	Clostridia	Clostridiales	Veillonellaceae	Selenomonas	lacticifex	0	0	0	0	0	0	0	0	0	0	0	0	0	0	0	0	0	1.4	0	0	0	0	1.4	0
Otu334	2	Bacteria	Firmicutes	Bacilli	Lactobacillales	Lactobacillaceae	Pediococcus	cellicola	0	0	0	0	0	0	0	0	0	0	0	0	0	0	1.1	0	0	0	0	0	0	0	0	1.1
Otu335	2	Bacteria	Firmicutes	Bacilli	Bacillales	Paenibacillaceae	Ammoniphilus	oxalaticus	0	0	0	0	0	0	0	0	0	0	0	0	1.1	0	0	0	0	0	0	1.4	0	0	0	0
Otu336	2	Bacteria	Actinobacteria	Actinobacteria	Actinomycetales	Streptomycetaceae	Streptomycetaceae	Streptomycetaceae	0	0	0	0	0	0	0	0	0	0	0	0	0	0	0	0	0	0	0	0	2.9	0	0	0
Otu337	2	Bacteria	Firmicutes	Bacilli	Lactobacillales	Lactobacillaceae	Lactobacillus	zeae	0	0	0	0	0	0	0	0	0	0	0	0	1.1	0	0	1.5	0	0	0	0	0	0	0	0
Otu338	2	Bacteria	Firmicutes	Erysipelotrichi	Erysipelotrichales	Erysipelotrichaceae	Catenibacterium	Catenibacterium	0	0	0	0	0	0	0	0	0	0	0	0	0	0	0	1.5	1.2	0	0	0	0	0	0	0
Otu339	2	Bacteria	Bacteroidetes	Flavobacteriia	Flavobacteriales	Flavobacteriales	Flavobacteriales	Flavobacteriales	0	0	0	0	0	0	0	0	1	0	0	0	0	0	0	0	0	0	0	0	1.4	0	0	0
Otu340	2	Bacteria	Firmicutes	Clostridia	Clostridiales	Veillonellaceae	Acidaminococcus	Acidaminococcus	0	0	0	0	0	0	0	0	0	0	0	0	0	0	0	1.5	0	0	0	0	0	0	1.4	0
Otu341	2	Bacteria	Proteobacteria	Gammaproteobacteria	Enterobacteriales	Enterobacteriaceae	Enterobacter	nimipressuralis	0	0	0	0	0	0	0	0	0	2.5	0	0	0	0	0	0	0	0	0	0	0	0	0	0
Otu342	2	Bacteria	Bacteroidetes	[Saprospirae]	[Saprospirales]	Saprospiraceae	Saprospiraceae	Saprospiraceae	0	0	0	0	0	0	0	0	0	0	0	0	0	0	0	0	0	0	0	0	1.4	0	0	1.1
Otu343	2	Bacteria	Actinobacteria	Actinobacteria	Actinomycetales	Nocardioidaceae	Nocardioides	Nocardioides	0	0	0	0	0	0	0	0	0	0	0	0	0	0	0	0	1.2	0	0	0	0	0	1.4	0
Otu344	2	Bacteria	Actinobacteria	Actinobacteria	Actinomycetales	Actinosynnemataceae	Actinosynnemataceae	Actinosynnemataceae	0	0	0	0	0	0	0	0	0	0	0	0	0	0	1.1	0	0	0	0	0	0	0	0	0
Otu345	2	Bacteria	Proteobacteria	Gammaproteobacteria	Pseudomonadales	Moraxellaceae	Enhydrobacter	Enhydrobacter	0	0	0	0	0	0	0	0	0	0	0	0	0	0	0	0	1.2	0	0	1.4	0	0	0	0
Otu346	2	Bacteria	Planctomycetes	Planctomycetia	Planctomycetales	Planctomycetaceae	Planctomyces	Planctomyces	0	0	0	0	0	0	0	0	0	0	0	0	0	0	0	0	0	0	0	0	0	0	0	0
Otu347	2	Bacteria	Proteobacteria	Gammaproteobacteria	Pseudomonadales	Moraxellaceae	Moraxellaceae	Moraxellaceae	0	0	0	0	0	0	0	0	0	0	0	0	1.1	0	0	0	0	1.4	0	0	0	0	0	0
Otu348	2	Bacteria	Proteobacteria	Alphaproteobacteria	Sphingomonadales	Sphingomonadaceae	Sphingomonadaceae	Sphingomonadaceae	0	0	0	0	0	0	0	0	0	0	0	0	0	0	0	0	0	0	0	0	1.4	0	0	0
Otu349	2	Bacteria	Proteobacteria	Alphaproteobacteria	Rickettsiales	Pelagibacteraceae	Pelagibacteraceae	Pelagibacteraceae	0	0	0	0	0	0	0	0	0	0	0	0	0	0	0	0	0	0	0	0	2.9	0	0	0
Otu350	2	Bacteria	Proteobacteria	Alphaproteobacteria	Sphingomonadales	Erythrobacteraceae	Erythrobacteraceae	Erythrobacteraceae	0	0	0	0	0	0	0	0	1	0	0	0	0	0	0	0	0	1.4	0	0	0	0	0	0
Otu351	2	Bacteria	Proteobacteria	Epsilonproteobacteria	Campylobacterales	Campylobacteraceae	Arcobacter	Arcobacter	0	0	0	0	0	0	0	0	0	0	0	0	0	0	0	0	0	0	0	0	1.4	0	0	1.1
Otu352	2	Bacteria	Actinobacteria	Coriobacteriia	Coriobacteriales	Coriobacteriaceae	Olsenella	profusa	0	0	0	0	0	0	0	0	0	0	0	11	0	0	0	0	0	0	0	0	0	0	0	0
Otu353	2	Bacteria	Actinobacteria	Actinobacteria	Actinomycetales	Streptosporangiaceae	Streptosporangiaceae	Streptosporangiaceae	0	0	1.2	0	0	0	0	0	0	0	0	0	0	0	0	0	1.2	0	0	0	0	0	0	0
Otu354	3	Bacteria	Tenericutes	Mollicutes	Mycoplasmatales	Mycoplasmataceae	Mycoplasmataceae	Mycoplasmataceae	13.7	0	0	0	0	0	0	6.9	0	0	0	0	0	0	0	0	0	0	0	0	0	0	0	0
Otu355	2	Bacteria	Actinobacteria	Actinobacteria	Bifidobacteriales	Bifidobacteriaceae	Gardnerella	Gardnerella	0	0	0	0	0	0	0	0	1	0	0	0	0	0	0	0	1.2	0	0	0	0	0	0	0
Otu356	2	Bacteria	Firmicutes	Clostridia	Clostridiales	Veillonellaceae	Dialister	Dialister	0	0	0	0	0	0	0	0	0	0	0	0	0	0	0	1.5	0	0	1.6	0	0	0	0	0
Otu357	5	Bacteria	Firmicutes	Bacilli	Lactobacillales	Enterococcaceae	Enterococcus	haemoperoxidus	0	0	0	0	0	0	0	0	0	0	0	0	5.4	0	0	0	0	0	0	0	0	0	0	0
Otu358	2	Bacteria	Firmicutes	Bacilli	Bacillales	Bacillaceae	Lentibacillus	Lentibacillus	0	0	0	0	0	0	0	0	0	0	0	0	1.1	0	0	0	0	0	0	0	1.4	0	0	0
Otu359	2	Bacteria	Proteobacteria	Deltaproteobacteria	Desulfovibrionales	Desulfovibrionaceae	Desulfovibrio	longreachensis	0	0	1.2	0	0	0	0	0	0	0	0	0	0	0	0	0	1.2	0	0	0	0	0	0	0
Otu360	2	Bacteria	Proteobacteria	Alphaproteobacteria	Rhizobiales	Methylobacteriaceae	Methylobacteriaceae	Methylobacteriaceae	0	0	0	0	0	0	0	0	0	0	0	0	1.1	0	0	0	0	1.4	0	0	0	0	0	0
Otu361	2	Bacteria	Gemmatimonadetes	Gemm-3	Gemm-3	Gemm-3	Gemm-3	Gemm-3	0	0	0	0	0	0	0	0	1	0	0	0	0	0	0	0	0	0	0	0	0	1.4	0	0
Otu362	2	Bacteria	Proteobacteria	Gammaproteobacteria	Xanthomonadales	Xanthomonadaceae	Lysobacter	Lysobacter	0	0	0	0	0	0	0	0	0	0	0	0	0	0	0	0	1.2	0	0	0	0	0	0	1.1
Otu363	3	Bacteria	Firmicutes	Clostridia	Clostridiales	[Tissierellaceae]	Tepidimicrobium	Tepidimicrobium	0	0	1.2	0	0	0	0	0	0	0	0	0	0	0	1.1	0	0	0	0	0	1.4	0	0	0
Otu364	2	Bacteria	Planctomycetes	Planctomycetia	Gemmatales	Gemmataceae	Gemmata	Gemmata	0	0	0	0	0	0	0	0	0	0	0	5.5	0	0	0	0	0	1.4	0	0	0	0	0	0
Otu365	2	Bacteria	Tenericutes	Mollicutes	Anaeroplasmatales	Anaeroplasmataceae	gut	metagenome	0	0	0	0	0	0	0	0	0	0	0	0	0	0	0	0	1.2	0	1.6	0	0	0	0	0
Otu366	2	Bacteria	Actinobacteria	Actinobacteria	Actinomycetales	Corynebacteriaceae	Corynebacterium	variabile	0	0	0	0	0	0	0	0	0	0	0	0	0	0	0	0	0	0	0	0	0	0	0	1.1
Otu367	2	Bacteria	Actinobacteria	Actinobacteria	Actinomycetales	Mycobacteriaceae	Mycobacterium	Mycobacterium	0	0	0	0	0	0	0	0	0	0	0	5.5	0	0	0	0	0	0	0	0	0	0	1.4	0
Otu368	2	Bacteria	Acidobacteria	[Chloracidobacteria]	RB41	RB41	RB41	RB41	0	0	0	0	0	0	0	0	0	0	0	0	0	0	0	0	1.2	0	0	0	0	0	0	0
Otu369	2	Bacteria	Actinobacteria	Actinobacteria	Actinomycetales	Streptomycetaceae	Streptomyces	radiopugnans	0	0	0	0	0	0	0	0	0	0	0	0	0	0	0	0	0	1.4	0	0	0	0	0	0
Otu370	3	Bacteria	Proteobacteria	Betaproteobacteria	Nitrosomonadales	Nitrosomonadaceae	Nitrosomonas	Nitrosomonas	0	0	0	0	0	0	0	0	1	1.2	0	5.5	0	0	0	0	0	0	0	0	0	0	0	0
Otu371	7	Bacteria	Proteobacteria	Gammaproteobacteria	Pseudomonadales	Moraxellaceae	Psychrobacter	sanguinis	0	0	0	0	0	0	0	0	0	0	0	38.4	0	0	0	0	0	0	0	0	0	0	0	0
Otu372	2	Bacteria	Actinobacteria	Actinobacteria	Actinomycetales	Micrococcaceae	Arthrobacter	Arthrobacter	0	0	0	0	0	0	0	0	0	0	0	0	0	0	0	0	0	1.4	0	0	0	0	0	0
Otu373	2	Bacteria	Verrucomicrobia	Opitutae	Opitutales	Opitutaceae	Opitutus	Opitutus	0	0	0	0	0	0	0	0	0	0	0	0	0	0	0	0	1.2	0	0	0	0	0	0	0
Otu374	5	Bacteria	Proteobacteria	Betaproteobacteria	Burkholderiales	Comamonadaceae	Comamonas	Comamonas	0	0	0	0	0	0	0	0	3.8	0	0	0	0	0	0	0	1.2	0	0	0	0	0	0	0
Otu375	2	Bacteria	Firmicutes	Clostridia	Clostridiales	Lachnospiraceae	Coprococcus	eutactus	0	0	0	0	0	0	0	6.9	0	0	0	0	0	0	0	0	0	0	1.6	0	0	0	0	0
Otu376	2	Bacteria	Firmicutes	Bacilli	Bacillales	[Exiguobacteraceae]	Exiguobacterium	Exiguobacterium	0	0	0	0	0	0	0	0	0	0	0	0	0	0	0	0	0	1.4	0	0	0	0	0	1.1
Otu377	2	Bacteria	Firmicutes	Bacilli	Lactobacillales	Lactobacillaceae	Pediococcus	siamensis	0	0	0	0	0	0	0	0	1	0	0	0	0	0	0	0	0	0	0	0	0	0	0	1.1
Otu378	2	Bacteria	Proteobacteria	Alphaproteobacteria	Rhizobiales	Hyphomicrobiaceae	Rhodoplanes	Rhodoplanes	0	0	0	0	0	6.1	0	0	0	0	0	0	0	0	0	0	1.2	0	0	0	0	0	0	0
Otu379	2	Bacteria	Proteobacteria	Alphaproteobacteria	Rhizobiales	Rhizobiaceae	Rhizobiaceae	Rhizobiaceae	0	0	0	0	0	0	7.8	0	0	0	0	0	0	0	0	0	1.2	0	0	0	0	0	0	0
Otu380	2	Bacteria	Firmicutes	Clostridia	Clostridiales	[Tissierellaceae]	Parvimonas	Parvimonas	0	0	0	0	0	0	0	0	0	0	0	0	1.1	0	0	0	0	0	0	0	0	0	0	0
Otu381	2	Bacteria	Firmicutes	Clostridia	Clostridiales	Peptostreptococcaceae	[Clostridium]	irregulare	0	0	0	0	0	0	0	0	0	0	0	0	0	0	1.1	0	0	0	0	0	0	0	0	0
Otu382	2	Bacteria	Proteobacteria	Alphaproteobacteria	Sphingomonadales	Sphingomonadaceae	Kaistobacter	Kaistobacter	0	0	0	0	0	0	0	0	0	0	5.5	0	0	0	0	0	0	1.4	0	0	0	0	0	0
Otu383	3	Bacteria	Proteobacteria	Alphaproteobacteria	Rhodospirillales	Rhodospirillaceae	Reyranella	massiliensis	0	0	0	0	4.9	0	0	0	0	1.2	0	0	0	0	0	0	0	0	1.6	0	0	0	0	0
Otu384	2	Bacteria	Actinobacteria	Actinobacteria	Actinomycetales	Microbacteriaceae	Leifsonia	Leifsonia	0	0	0	0	0	0	0	0	0	0	0	0	1.1	0	0	0	0	0	0	0	0	0	0	0
Otu385	2	Bacteria	Proteobacteria	Gammaproteobacteria	Xanthomonadales	Sinobacteraceae	Steroidobacter	Steroidobacter	0	0	0	0	0	0	0	0	0	0	5.5	0	1.1	0	0	0	0	0	0	0	0	0	0	0
Otu386	2	Bacteria	Proteobacteria	Deltaproteobacteria	Myxococcales	OM27	OM27	OM27	0	0	0	0	0	0	0	0	0	0	0	0	1.1	0	0	0	0	1.4	0	0	0	0	0	0
Otu387	2	Bacteria	Proteobacteria	Alphaproteobacteria	Rhodospirillales	Rhodospirillaceae	Rhodospirillaceae	Rhodospirillaceae	0	0	0	0	0	0	0	0	0	0	0	0	0	0	1.1	0	0	0	0	0	1.4	0	0	0
Otu388	2	Bacteria	Elusimicrobia	Elusimicrobia	Elusimicrobiales	Elusimicrobiaceae	Elusimicrobium	minutum	0	0	0	0	0	0	0	0	1	0	0	0	0	0	0	0	0	0	0	1.4	0	0	0	0
Otu389	2	Bacteria	Bacteroidetes	[Saprospirae]	[Saprospirales]	Chitinophagaceae	Chitinophagaceae	Chitinophagaceae	0	0	0	0	0	0	0	0	0	0	0	0	0	0	0	0	0	0	0	0	0	1.4	0	0
Otu390	2	Bacteria	Firmicutes	Clostridia	Clostridiales	[Tissierellaceae]	Tissierella_Soehngenia	Tissierella_Soehngenia	0	0	0	0	0	0	0	0	0	0	0	0	0	0	0	0	0	0	0	0	1.4	1.4	0	0
Otu391	14	Bacteria	Proteobacteria	Gammaproteobacteria	Aeromonadales	Succinivibrionaceae	Succinivibrionaceae	Succinivibrionaceae	0	0	0	0	0	0	0	96.3	0	0	0	0	0	0	0	0	0	0	0	0	0	0	0	0
Otu392	2	Bacteria	Firmicutes	Clostridia	Clostridiales	Veillonellaceae	Selenomonas	Selenomonas	0	0	0	0	0	0	0	6.9	0	0	0	0	0	0	0	0	0	0	0	0	0	0	0	0
Otu393	1	Bacteria	Verrucomicrobia	Verrucomicrobiae	Verrucomicrobiales	Verrucomicrobiaceae	Verrucomicrobium	Verrucomicrobium	0	0	0	0	0	0	0	0	1	0	0	0	0	0	0	0	0	0	0	0	0	0	0	0
Otu394	1	Bacteria	Cyanobacteria	Nostocophycideae	Nostocales	Nostocales	Nostocales	Nostocales	0	0	0	0	0	0	0	0	0	0	0	0	0	0	0	0	0	0	0	0	0	1.4	0	0
Otu395	1	Bacteria	OD1	ABY1	ABY1	ABY1	ABY1	ABY1	0	0	0	0	0	0	0	0	0	0	0	0	0	0	0	0	0	0	0	0	0	0	0	1.1
Otu396	1	Bacteria	Proteobacteria	Gammaproteobacteria	Alteromonadales	Alteromonadales	Alteromonadales	Alteromonadales	0	0	0	0	0	0	0	0	0	0	0	0	0	0	0	0	0	0	0	0	0	0	1.4	0
Otu397	1	Bacteria	Actinobacteria	Actinobacteria	Actinomycetales	Microbacteriaceae	Curtobacterium	Curtobacterium	0	0	0	0	0	0	0	0	0	0	0	0	1.1	0	0	0	0	0	0	0	0	0	0	0
Otu398	1	Bacteria	Actinobacteria	Coriobacteriia	Coriobacteriales	Coriobacteriaceae	Olsenella	umbonata	0	0	0	0	0	0	0	0	0	0	0	0	0	0	0	1.5	0	0	0	0	0	0	0	0
Otu399	1	Bacteria	Acidobacteria	Solibacteres	Solibacterales	Solibacterales	Solibacterales	Solibacterales	0	0	0	0	0	0	0	0	0	0	0	0	0	0	0	0	0	1.4	0	0	0	0	0	0
Otu400	1	Bacteria	Actinobacteria	Actinobacteria	Actinomycetales	Dermacoccaceae	Dermacoccus	Dermacoccus	0	0	0	0	0	0	0	0	0	0	0	0	0	0	0	0	0	0	0	0	0	0	0	1.1
Otu401	1	Bacteria	Proteobacteria	Gammaproteobacteria	Pseudomonadales	Moraxellaceae	Acinetobacter	rhizosphaerae	0	0	0	0	0	0	0	0	1	0	0	0	0	0	0	0	0	0	0	0	0	0	0	0
Otu402	1	Bacteria	Proteobacteria	Alphaproteobacteria	Rhodobacterales	Rhodobacteraceae	Antarctobacter	Antarctobacter	0	0	0	0	0	0	0	0	0	0	0	0	0	0	0	0	0	0	0	0	0	0	0	1.1
Otu403	1	Bacteria	Firmicutes	Clostridia	Clostridiales	Lachnospiraceae	Lachnoanaerobaculum	orale	0	0	0	0	0	0	0	0	0	0	0	0	1.1	0	0	0	0	0	0	0	0	0	0	0
Otu404	1	Bacteria	Proteobacteria	Epsilonproteobacteria	Epsilonproteobacteria	Epsilonproteobacteria	Epsilonproteobacteria	Epsilonproteobacteria	0	0	0	0	0	0	0	0	0	0	0	0	1.1	0	0	0	0	0	0	0	0	0	0	0
Otu405	1	Bacteria	Bacteroidetes	Flavobacteriia	Flavobacteriales	Flavobacteriaceae	Muricauda	olearia	0	0	0	0	0	0	0	0	0	0	0	0	0	0	0	0	0	0	0	0	0	0	0	0
Otu406	1	Bacteria	Firmicutes	Erysipelotrichi	Erysipelotrichales	Erysipelotrichaceae	Catenibacterium	mitsuokai	0	0	0	0	0	0	0	0	0	0	0	0	0	0	0	1.5	0	0	0	0	0	0	0	0
Otu407	1	Bacteria	Actinobacteria	Actinobacteria	Actinomycetales	Corynebacteriaceae	Corynebacterium	renale	0	0	0	0	0	0	0	0	0	0	0	0	0	0	0	1.5	0	0	0	0	0	0	0	0
Otu408	1	Bacteria	Firmicutes	Bacilli	Bacillales	Paenibacillaceae	Thermobacillus	Thermobacillus	0	0	0	0	0	0	0	0	0	0	0	0	0	0	0	0	0	0	0	0	0	1.4	0	0
Otu409	1	Bacteria	Firmicutes	Bacilli	Bacillales	Paenibacillaceae	Aneurinibacillus	migulanus	0	0	0	0	0	0	0	0	0	0	0	0	0	0	0	0	1.2	0	0	0	0	0	0	0
Otu410	1	Bacteria	Firmicutes	Erysipelotrichi	Erysipelotrichales	Erysipelotrichaceae	Clostridium	ramosum	0	0	1.2	0	0	0	0	0	0	0	0	0	0	0	0	0	0	0	0	0	0	0	0	0
Otu411	1	Bacteria	Actinobacteria	Actinobacteria	Actinomycetales	Bogoriellaceae	Georgenia	Georgenia	0	0	0	0	0	0	0	0	0	0	0	0	0	0	0	0	0	0	0	0	0	0	0	1.1
Otu412	1	Bacteria	Firmicutes	Bacilli	Bacillales	Planococcaceae	Kurthia	gibsonii	0	0	0	0	0	0	0	0	0	1.2	0	0	0	0	0	0	0	0	0	0	0	0	0	0
Otu413	1	Bacteria	Bacteroidetes	[Saprospirae]	[Saprospirales]	Chitinophagaceae	Chitinophaga	Chitinophaga	0	0	0	0	0	0	0	0	0	0	0	0	0	0	1.1	0	0	0	0	0	0	0	0	0
Otu414	1	Bacteria	Firmicutes	Bacilli	Lactobacillales	Lactobacillaceae	Lactobacillus	iners	0	0	0	0	0	0	0	0	0	0	0	0	0	0	0	0	1.2	0	0	0	0	0	0	0
Otu415	1	Bacteria	Proteobacteria	Gammaproteobacteria	Vibrionales	Pseudoalteromonadaceae	Vibrio	Vibrio	0	0	0	0	0	0	0	0	0	0	0	0	0	0	0	0	0	0	0	0	0	0	1.4	0
Otu416	1	Bacteria	Actinobacteria	Actinobacteria	Actinomycetales	Microbacteriaceae	Rathayibacter	Rathayibacter	0	0	0	0	0	0	0	0	0	0	0	0	1.1	0	0	0	0	0	0	0	0	0	0	0
Otu417	1	Bacteria	Bacteroidetes	Bacteroidia	Bacteroidales	Bacteroidaceae	Bacteroides	plebeius	0	0	0	0	0	0	0	0	0	0	0	0	1.1	0	0	0	0	0	0	0	0	0	0	0
Otu418	1	Bacteria	Actinobacteria	Actinobacteria	Actinomycetales	Nocardioidaceae	Aeromicrobium	Aeromicrobium	0	0	0	0	0	0	0	0	0	0	0	0	0	0	0	0	0	0	0	0	0	0	1.4	0
Otu419	1	Bacteria	Firmicutes	Bacilli	Bacillales	Thermoactinomycetaceae	Thermoactinomyces	sanguinis	0	0	0	0	0	0	0	0	0	0	0	0	0	0	0	0	0	0	0	0	0	1.4	0	0
Otu420	1	Bacteria	Actinobacteria	Actinobacteria	Actinomycetales	Microbacteriaceae	Candidatus_Aquiluna	rubra	0	0	0	0	0	0	0	0	0	0	0	0	0	0	0	1.5	0	0	0	0	0	0	0	0
Otu421	1	Bacteria	Chlamydiae	Chlamydiia	Chlamydiales	Chlamydiaceae	Chlamydia	psittaci	0	0	0	0	0	0	0	0	0	0	0	0	0	0	0	0	1.2	0	0	0	0	0	0	0
Otu422	1	Bacteria	Actinobacteria	Actinobacteria	Actinomycetales	Micrococcaceae	Kocuria	palustris	0	0	0	0	0	0	0	0	0	0	0	0	0	0	0	0	0	1.4	0	0	0	0	0	0
Otu423	1	Bacteria	Chloroflexi	Chloroflexi	Chloroflexales	Chloroflexaceae	Chloronema	Chloronema	0	0	0	0	0	0	0	0	0	0	0	0	0	0	0	0	0	0	0	0	0	1.4	0	0
Otu424	1	Bacteria	Actinobacteria	Actinobacteria	Actinomycetales	Nocardioidaceae	Nocardioides	hwasunensis	0	0	0	0	0	0	0	0	0	0	0	0	0	0	0	0	0	0	0	0	0	0	1.4	0
Otu425	1	Bacteria	Fusobacteria	Fusobacteriia	Fusobacteriales	Leptotrichiaceae	Sebaldella	termitidis	0	0	0	0	0	0	0	0	0	0	0	0	0	0	1.1	0	0	0	0	0	0	0	0	0
Otu426	1	Bacteria	Firmicutes	Bacilli	Bacillales	Bacillaceae	Oceanobacillus	caeni	0	0	0	0	0	0	0	0	0	0	0	0	0	0	0	0	0	0	0	0	0	0	0	1.1
Otu427	1	Bacteria	Proteobacteria	Alphaproteobacteria	Rhodobacterales	Hyphomonadaceae	Ponticaulis	koreensis	0	0	0	0	0	0	0	0	0	0	0	0	0	0	0	1.5	0	0	0	0	0	0	0	0
Otu428	1	Bacteria	Actinobacteria	Actinobacteria	Actinomycetales	Nocardioidaceae	Nocardioides	pyridinolyticus	0	0	0	0	0	0	0	0	0	0	0	0	0	0	0	0	0	0	0	0	1.4	0	0	0
Otu429	1	Bacteria	Proteobacteria	Alphaproteobacteria	Rhodobacterales	Rhodobacteraceae	Thalassobius	mediterraneus	0	0	0	0	0	0	0	0	0	0	0	0	0	0	0	0	0	1.4	0	0	0	0	0	0
Otu430	1	Bacteria	Bacteroidetes	Cytophagia	Cytophagales	Cytophagaceae	Cytophaga	Cytophaga	0	0	0	0	0	0	0	0	0	0	0	0	0	0	0	0	0	0	0	0	0	0	0	0
Otu431	1	Bacteria	Firmicutes	Clostridia	Clostridiales	Symbiobacteriaceae	Symbiobacterium	thermophilum	0	0	0	0	0	0	0	0	0	0	0	0	0	0	0	0	1.2	0	0	0	0	0	0	0
Otu432	1	Bacteria	Bacteroidetes	Flavobacteriia	Flavobacteriales	Flavobacteriaceae	Flavobacterium	Flavobacterium	0	0	0	0	0	0	0	0	0	0	0	0	0	0	0	0	0	0	0	0	0	0	1.4	0
Otu433	1	Bacteria	Proteobacteria	Alphaproteobacteria	Rhizobiales	Hyphomicrobiaceae	Labrenzia	aggregata	0	0	0	0	0	0	0	0	0	0	0	0	0	0	0	1.5	0	0	0	0	0	0	0	0
Otu434	1	Bacteria	Bacteroidetes	Flavobacteriia	Flavobacteriales	Flavobacteriaceae	Muricauda	Muricauda	0	0	0	0	0	0	0	0	0	0	0	0	0	0	0	0	0	0	0	0	1.4	0	0	0
Otu435	1	Bacteria	Planctomycetes	Phycisphaerae	Phycisphaerales	Phycisphaerales	Phycisphaerales	Phycisphaerales	0	0	0	0	0	0	0	0	0	0	0	0	0	0	0	0	0	0	0	0	1.4	0	0	0
Otu436	1	Bacteria	Chloroflexi	Chloroflexi	[Roseiflexales]	[Roseiflexales]	[Roseiflexales]	[Roseiflexales]	0	0	0	0	0	0	0	0	0	0	0	0	0	0	0	0	1.2	0	0	0	0	0	0	0
Otu437	1	Bacteria	Tenericutes	Mollicutes	Mycoplasmatales	Mycoplasmataceae	Ureaplasma	Ureaplasma	0	0	0	0	0	0	0	0	0	0	0	0	0	0	1.1	0	0	0	0	0	0	0	0	0
Otu438	1	Bacteria	Bacteroidetes	Bacteroidia	Bacteroidales	Porphyromonadaceae	Dysgonomonas	Dysgonomonas	0	0	0	0	0	0	0	0	0	0	0	0	1.1	0	0	0	0	0	0	0	0	0	0	0
Otu439	1	Bacteria	Proteobacteria	Alphaproteobacteria	Rhizobiales	Hyphomicrobiaceae	Hyphomicrobium	Hyphomicrobium	0	0	0	0	0	0	0	0	0	0	0	0	0	0	0	0	1.2	0	0	0	0	0	0	0
Otu440	1	Bacteria	Firmicutes	Bacilli	Bacillales	Paenibacillaceae	Paenibacillaceae	Paenibacillaceae	0	0	0	0	0	0	0	0	0	0	0	0	0	0	0	0	0	0	0	0	1.4	0	0	0
Otu441	1	Bacteria	Firmicutes	Clostridia	Clostridiales	Lachnospiraceae	Moryella	Moryella	0	0	0	0	0	0	0	0	0	0	0	0	1.1	0	0	0	0	0	0	0	0	0	0	0
Otu442	2	Bacteria	Firmicutes	Clostridia	Clostridiales	Lachnospiraceae	Butyrivibrio	Butyrivibrio	0	0	0	0	0	0	0	0	0	2.5	0	0	0	0	0	0	0	0	0	0	0	0	0	0
Otu443	1	Bacteria	Actinobacteria	Acidimicrobiia	Acidimicrobiales	Acidimicrobiales	Acidimicrobiales	Acidimicrobiales	0	0	0	0	0	0	0	0	1	0	0	0	0	0	0	0	0	0	0	0	0	0	0	0
Otu444	1	Bacteria	Chloroflexi	C0119	C0119	C0119	C0119	C0119	0	0	0	0	0	0	0	0	0	0	0	0	0	0	0	0	0	1.4	0	0	0	0	0	0
Otu445	1	Bacteria	Firmicutes	Bacilli	Bacillales	Bacillaceae	Bacillus	thermoamylovorans	0	0	0	0	0	0	0	0	0	0	0	0	0	0	0	0	1.2	0	0	0	0	0	0	0
Otu446	1	Bacteria	Firmicutes	Clostridia	Clostridiales	Ruminococcaceae	Clostridium	islandicum	0	0	0	0	0	0	0	0	0	0	0	0	0	1.2	0	0	0	0	0	0	0	0	0	0
Otu447	1	Bacteria	Actinobacteria	Actinobacteria	Actinomycetales	Yaniellaceae	Yaniellaceae	Yaniellaceae	0	0	0	0	0	0	0	0	0	1.2	0	0	0	0	0	0	0	0	0	0	0	0	0	0
Otu448	1	Bacteria	Actinobacteria	Actinobacteria	Actinomycetales	Sporichthyaceae	Sporichthya	Sporichthya	0	0	0	0	0	0	0	0	0	0	0	0	0	0	0	0	0	1.4	0	0	0	0	0	0
Otu449	1	Bacteria	OD1	ZB2	ZB2	ZB2	ZB2	ZB2	0	0	0	0	0	0	0	0	0	0	0	0	0	0	0	0	0	0	0	0	0	0	0	1.1
Otu450	1	Bacteria	Actinobacteria	Thermoleophilia	Solirubrobacterales	Solirubrobacteraceae	Solirubrobacter	Solirubrobacter	0	0	0	0	0	0	0	0	0	0	0	0	0	0	0	0	0	0	0	0	0	1.4	0	0
Otu451	1	Bacteria	Actinobacteria	Acidimicrobiia	Acidimicrobiales	C111	C111	C111	0	0	0	0	0	0	0	0	0	0	0	0	0	0	0	0	0	0	0	1.4	0	0	0	0
Otu452	1	Bacteria	Proteobacteria	Gammaproteobacteria	Cardiobacteriales	Cardiobacteriaceae	Suttonella	Suttonella	0	0	0	0	0	0	0	0	0	0	0	0	1.1	0	0	0	0	0	0	0	0	0	0	0
Otu453	1	Bacteria	Firmicutes	Clostridia	Clostridiales	Clostridiaceae	Caloramator	Caloramator	0	0	0	0	0	0	0	0	0	0	0	0	0	0	0	0	0	0	0	0	0	0	0	1.1
Otu454	1	Bacteria	Actinobacteria	Actinobacteria	Actinomycetales	Micromonosporaceae	Micromonosporaceae	Micromonosporaceae	0	0	0	0	0	0	0	0	0	0	0	0	0	1.2	0	0	0	0	0	0	0	0	0	0
Otu455	1	Bacteria	Actinobacteria	Actinobacteria	Actinomycetales	Streptomycetaceae	Streptomyces	mashuensis	0	0	0	0	0	0	0	0	0	0	0	0	1.1	0	0	0	0	0	0	0	0	0	0	0
Otu456	1	Bacteria	Chloroflexi	Chloroflexi	AKIW781	AKIW781	AKIW781	AKIW781	0	0	0	0	0	0	0	0	0	0	0	0	0	0	0	0	1.2	0	0	0	0	0	0	0
Otu457	1	Bacteria	Proteobacteria	Gammaproteobacteria	Xanthomonadales	Sinobacteraceae	Solimonas	soli	0	0	0	0	0	0	0	0	0	0	0	0	0	0	0	0	1.2	0	0	0	0	0	0	0
Otu458	1	Bacteria	Proteobacteria	Alphaproteobacteria	Rhizobiales	Rhizobiaceae	Shinella	granuli	0	0	0	0	0	0	0	0	0	0	0	0	0	1.2	0	0	0	0	0	0	0	0	0	0
Otu459	1	Bacteria	Fusobacteria	Fusobacteriia	Fusobacteriales	Fusobacteriales	Fusobacteriales	Fusobacteriales	0	0	0	0	0	0	0	0	0	0	0	0	0	0	0	1.5	0	0	0	0	0	0	0	0
Otu460	1	Archaea	Euryarchaeota	Halobacteria	Halobacteriales	Halobacteriaceae	Halostagnicola	larsenii	0	0	0	0	0	0	0	0	0	0	0	0	0	0	0	0	0	1.4	0	0	0	0	0	0
Otu461	1	Bacteria	Chloroflexi	Anaerolineae	Ardenscatenales	Ardenscatenaceae	Ardenscatena	Ardenscatena	0	0	0	0	0	0	0	0	0	0	0	0	1.1	0	0	0	0	0	0	0	0	0	0	0
Otu462	1	Bacteria	Proteobacteria	Alphaproteobacteria	Sphingomonadales	Erythrobacteraceae	Erythrobacter	citreus	0	0	0	0	0	0	0	0	0	1.2	0	0	0	0	0	0	0	0	0	0	0	0	0	0
Otu463	1	Bacteria	Proteobacteria	Alphaproteobacteria	Rhodospirillales	Rhodospirillales	Rhodospirillales	Rhodospirillales	0	0	0	0	0	0	0	0	0	0	0	0	0	0	0	0	0	0	1.6	0	0	0	0	0
Otu464	1	Bacteria	Actinobacteria	Actinobacteria	Actinomycetales	Nocardiopsaceae	Nocardiopsis	Nocardiopsis	0	0	1.2	0	0	0	0	0	0	0	0	0	0	0	0	0	0	0	0	0	0	0	0	0
Otu465	1	Bacteria	Firmicutes	Clostridia	Clostridiales	[Tissierellaceae]	Peptoniphilus	Peptoniphilus	0	0	0	0	0	0	0	0	0	0	0	0	0	0	0	0	0	0	0	0	0	0	0	0
Otu466	1	Bacteria	Actinobacteria	Acidimicrobiia	Acidimicrobiales	Iamiaceae	Iamia	Iamia	0	0	0	0	0	0	0	0	0	0	0	0	0	0	0	0	0	0	0	0	1.4	0	0	0
Otu467	1	Bacteria	Proteobacteria	Gammaproteobacteria	Xanthomonadales	Xanthomonadaceae	Pseudoxanthomonas	mexicana	0	0	0	0	0	0	0	0	0	0	0	0	0	0	1.1	0	0	0	0	0	0	0	0	0
Otu468	1	Bacteria	Proteobacteria	Alphaproteobacteria	Rhizobiales	Rhizobiaceae	Ensifer	adhaerens	0	0	0	0	0	0	0	0	0	0	0	0	0	1.2	0	0	0	0	0	0	0	0	0	0
Otu469	1	Bacteria	Cyanobacteria	Nostocophycideae	Nostocales	Nostocaceae	Nostocaceae	Nostocaceae	0	0	0	0	0	0	0	0	0	0	0	0	0	0	0	0	1.2	0	0	0	0	0	0	0
Otu470	1	Bacteria	Firmicutes	Bacilli	Bacillales	Bacillaceae	Salsuginibacillus	kocurii	0	0	0	0	0	0	0	0	0	0	0	0	0	0	0	0	1.2	0	0	0	0	0	0	0
Otu471	1	Bacteria	Firmicutes	Clostridia	Clostridiales	Ruminococcaceae	Cellulosibacter	alkalithermophilus	0	0	0	0	0	0	0	0	0	0	0	0	0	0	0	0	0	0	0	0	0	0	0	1.1
Otu472	13	Bacteria	Deferribacteres	Deferribacteres	Deferribacterales	V1B07b93	V1B07b93	V1B07b93	0	0	1.2	0	0	0	0	0	0	2.5	0	0	0	0	1.1	3	0	1.4	1.6	0	0	0	1.4	0
Otu473	1	Bacteria	Proteobacteria	Gammaproteobacteria	Enterobacteriales	Enterobacteriaceae	Kluyvera	cryocrescens	0	0	0	0	0	0	0	0	0	1.2	0	0	0	0	0	0	0	0	0	0	0	0	0	0
Otu474	3	Bacteria	Proteobacteria	Gammaproteobacteria	Aeromonadales	Succinivibrionaceae	Anaerobiospirillum	Anaerobiospirillum	0	0	0	20	0	0	0	0	0	0	0	0	0	0	0	0	0	0	0	0	0	0	0	0
Otu475	1	Bacteria	Actinobacteria	Actinobacteria	Actinomycetales	Micromonosporaceae	Micromonospora	Micromonospora	0	5.6	0	0	0	0	0	0	0	0	0	0	0	0	0	0	0	0	0	0	0	0	0	0
Otu476	1	Bacteria	Firmicutes	Bacilli	Bacillales	Bacillaceae	Bacillus	flexus	6.9	0	0	0	0	0	0	0	0	0	0	0	0	0	0	0	0	0	0	0	0	0	0	0
Otu477	1	Bacteria	Actinobacteria	Actinobacteria	Actinomycetales	Promicromonosporaceae	Promicromonosporaceae	Promicromonosporaceae	0	0	0	0	0	0	0	0	0	0	0	5.5	0	0	0	0	0	0	0	0	0	0	0	0
Otu478	1	Bacteria	Proteobacteria	Gammaproteobacteria	Aeromonadales	Succinivibrionaceae	Anaerobiospirillum	thomasii	0	0	0	0	0	0	0	6.9	0	0	0	0	0	0	0	0	0	0	0	0	0	0	0	0
Otu479	1	Bacteria	Firmicutes	Clostridia	Clostridiales	Clostridiaceae	Clostridium	tyrobutyricum	0	0	0	0	0	0	0	0	0	0	0	0	0	0	0	0	0	0	0	1.4	0	0	0	0
Otu480	1	Bacteria	Actinobacteria	Thermoleophilia	Gaiellales	Gaiellaceae	Gaiellaceae	Gaiellaceae	0	0	0	0	0	0	0	0	0	0	0	0	0	0	0	0	1.2	0	0	0	0	0	0	0
Otu481	1	Bacteria	Firmicutes	Bacilli	Bacillales	Planococcaceae	Solibacillus	Solibacillus	0	0	0	0	0	0	0	0	0	0	0	0	0	0	0	0	0	1.4	0	0	0	0	0	0
Otu482	2	Bacteria	OP11	WCHB1-64	d153	d153	d153	d153	0	0	0	0	0	0	0	0	0	0	0	0	0	1.2	0	0	0	0	0	0	0	0	0	1.1
Otu483	1	Bacteria	Proteobacteria	Gammaproteobacteria	Aeromonadales	Aeromonadaceae	Aeromonas	Aeromonas	0	0	0	0	0	0	0	0	1	0	0	0	0	0	0	0	0	0	0	0	0	0	0	0
Otu484	1	Bacteria	Verrucomicrobia	[Spartobacteria]	[Chthoniobacterales]	[Chthoniobacteraceae]	[Chthoniobacteraceae]	[Chthoniobacteraceae]	0	0	0	0	0	0	0	0	0	0	0	0	0	0	0	0	0	1.4	0	0	0	0	0	0
Otu485	1	Bacteria	Chloroflexi	Thermomicrobia	JG30-KF-CM45	JG30-KF-CM45	JG30-KF-CM45	JG30-KF-CM45	0	0	0	0	0	0	0	0	1	0	0	0	0	0	0	0	0	0	0	0	0	0	0	0
Otu486	4	Bacteria	Actinobacteria	Actinobacteria	Actinomycetales	Dermabacteraceae	Brachybacterium	Brachybacterium	0	0	0	0	14.6	0	0	6.9	0	0	0	0	0	0	0	0	0	0	0	0	0	0	0	0
Otu487	1	Bacteria	Actinobacteria	Coriobacteriia	Coriobacteriales	Coriobacteriaceae	Olsenella	uli	0	0	0	0	0	0	0	0	0	0	0	0	0	0	0	1.5	0	0	0	0	0	0	0	0
Otu488	1	Bacteria	Proteobacteria	Gammaproteobacteria	Xanthomonadales	Xanthomonadaceae	Stenotrophomonas	maltophilia	0	0	0	0	0	0	0	0	0	0	0	0	0	0	0	0	0	0	0	1.4	0	0	0	0
Otu489	1	Bacteria	Proteobacteria	Alphaproteobacteria	Sphingomonadales	Sphingomonadaceae	Novosphingobium	Novosphingobium	0	0	0	0	0	0	0	0	0	0	0	0	0	0	0	0	0	0	1.6	0	0	0	0	0
Otu490	1	Bacteria	Bacteroidetes	Bacteroidia	Bacteroidales	Rikenellaceae	Alistipes	onderdonkii	0	0	0	0	0	0	0	0	0	0	0	0	1.1	0	0	0	0	0	0	0	0	0	0	0
Otu491	1	Bacteria	Firmicutes	Clostridia	Clostridiales	Lachnospiraceae	Lactonifactor	longoviformis	0	0	0	0	0	0	0	0	1	0	0	0	0	0	0	0	0	0	0	0	0	0	0	0
Otu492	1	Bacteria	Actinobacteria	Actinobacteria	Actinomycetales	Pseudonocardiaceae	Pseudonocardiaceae	Pseudonocardiaceae	0	0	0	0	0	0	0	0	0	0	0	0	0	0	0	1.5	0	0	0	0	0	0	0	0
Otu493	1	Bacteria	Firmicutes	Clostridia	Clostridiales	[Tissierellaceae]	Anaerococcus	Anaerococcus	0	0	0	0	0	0	0	0	0	0	0	0	0	0	0	0	0	1.4	0	0	0	0	0	0
Otu494	1	Bacteria	Chloroflexi	Anaerolineae	SJA-15	SJA-15	SJA-15	SJA-15	0	0	0	0	0	0	0	0	0	0	0	0	0	0	0	0	0	0	0	0	0	0	1.4	0
Otu495	3	Bacteria	Firmicutes	Clostridia	Clostridiales	Lachnospiraceae	[Ruminococcus]	[Ruminococcus]	0	0	0	0	0	0	0	0	0	0	0	0	0	0	3.3	0	0	0	0	0	0	0	0	0
Otu496	6	Bacteria	Proteobacteria	Betaproteobacteria	Neisseriales	Neisseriaceae	Conchiformibius	kuhniae	0	0	1.2	0	0	0	0	0	0	0	0	0	3.2	1.2	0	1.5	0	0	0	0	0	0	0	0
Otu497	1	Bacteria	Firmicutes	Bacilli	Bacillales	Staphylococcaceae	Salinicoccus	Salinicoccus	0	0	0	0	4.9	0	0	0	0	0	0	0	0	0	0	0	0	0	0	0	0	0	0	0
Otu498	1	Bacteria	Firmicutes	Clostridia	Clostridiales	Lachnospiraceae	Clostridium	clostridioforme	0	0	0	0	0	0	0	0	0	0	0	0	0	0	0	0	0	0	0	0	0	0	0	0
Otu499	1	Bacteria	Bacteroidetes	Bacteroidia	Bacteroidales	Bacteroidaceae	Bacteroides	caccae	0	0	0	0	0	6.1	0	0	0	0	0	0	0	0	0	0	0	0	0	0	0	0	0	0
Otu500	1	Bacteria	Firmicutes	Bacilli	Lactobacillales	Lactobacillaceae	Pediococcus	acidilactici	0	0	0	0	0	0	0	0	0	0	0	0	0	0	0	0	0	0	0	0	0	0	0	0
Otu501	1	Bacteria	Firmicutes	Clostridia	Clostridiales	Veillonellaceae	Megasphaera	Megasphaera	0	0	0	0	0	0	0	0	0	0	0	0	0	0	0	0	0	0	0	0	0	0	0	0
Otu502	1	Bacteria	Firmicutes	Bacilli	Bacillales	Paenibacillaceae	Paenibacillus	amylolyticus	6.9	0	0	0	0	0	0	0	0	0	0	0	0	0	0	0	0	0	0	0	0	0	0	0
Otu503	1	Bacteria	Firmicutes	Erysipelotrichi	Erysipelotrichales	Erysipelotrichaceae	[Eubacterium]	biforme	0	0	0	0	0	0	0	0	0	0	0	0	0	0	0	0	0	0	0	0	0	0	0	0
Otu504	1	Bacteria	Actinobacteria	Actinobacteria	Actinomycetales	Dermabacteraceae	Brachybacterium	conglomeratum	0	0	0	0	4.9	0	0	0	0	0	0	0	0	0	0	0	0	0	0	0	0	0	0	0
Otu505	1	Bacteria	Actinobacteria	Actinobacteria	Actinomycetales	Micromonosporaceae	Actinoplanes	globisporus	6.9	0	0	0	0	0	0	0	0	0	0	0	0	0	0	0	0	0	0	0	0	0	0	0
Otu506	1	Bacteria	Bacteroidetes	Bacteroidia	Bacteroidales	p-2534-18B5	p-2534-18B5	p-2534-18B5	0	0	0	0	0	0	0	0	0	0	0	0	0	0	0	0	0	0	0	0	0	0	0	0
Otu507	1	Archaea	Euryarchaeota	Methanobacteria	Methanobacteriales	Methanobacteriaceae	Methanobrevibacter	Methanobrevibacter	0	0	0	0	0	0	0	0	0	0	5.5	0	0	0	0	0	0	0	0	0	0	0	0	0
Otu508	1	Bacteria	Planctomycetes	Phycisphaerae	Phycisphaerales	Phycisphaeraceae	Phycisphaeraceae	Phycisphaeraceae	0	0	0	0	0	0	0	0	0	0	0	5.5	0	0	0	0	0	0	0	0	0	0	0	0
Otu509	1	Bacteria	Proteobacteria	Alphaproteobacteria	Rhizobiales	Rhizobiaceae	Agrobacterium	Agrobacterium	0	0	0	6.7	0	0	0	0	0	0	0	0	0	0	0	0	0	0	0	0	0	0	0	0
Otu510	1	Bacteria	Firmicutes	Bacilli	Bacillales	Listeriaceae	Listeria	weihenstephanensis	0	0	0	0	0	0	0	0	0	0	0	0	1.1	0	0	0	0	0	0	0	0	0	0	0
Otu511	1	Bacteria	Actinobacteria	Actinobacteria	Actinomycetales	Streptomycetaceae	Streptomyces	mirabilis	0	0	0	6.7	0	0	0	0	0	0	0	0	0	0	0	0	0	0	0	0	0	0	0	0
Otu512	1	Bacteria	Actinobacteria	Actinobacteria	Actinomycetales	Nocardiopsaceae	Nocardiopsis	listeri	0	0	0	0	0	0	0	6.9	0	0	0	0	0	0	0	0	0	0	0	0	0	0	0	0
Otu513	1	Bacteria	Actinobacteria	Actinobacteria	Actinomycetales	Geodermatophilaceae	Geodermatophilus	obscurus	0	0	0	0	0	0	0	0	0	0	5.5	0	0	0	0	0	0	0	0	0	0	0	0	0
Otu514	1	Bacteria	Proteobacteria	Betaproteobacteria	Neisseriales	Neisseriaceae	Neisseria	oralis	0	0	0	0	0	0	0	0	0	0	0	0	0	0	0	0	0	0	0	0	0	0	0	0
Otu515	1	Bacteria	Firmicutes	Clostridia	Clostridiales	Veillonellaceae	Megamonas	Megamonas	0	0	0	0	0	0	0	0	0	0	0	0	0	0	0	0	0	0	0	0	0	0	0	0
Otu516	1	Bacteria	Acidobacteria	Acidobacteria-6	iii1-15	mb2424	mb2424	mb2424	0	0	0	6.7	0	0	0	0	0	0	0	0	0	0	0	0	0	0	0	0	0	0	0	0
Otu517	1	Bacteria	Actinobacteria	Actinobacteria	Actinomycetales	Micromonosporaceae	Micromonospora	coxensis	0	0	0	0	0	6.1	0	0	0	0	0	0	0	0	0	0	0	0	0	0	0	0	0	0
Otu518	2	Bacteria	Actinobacteria	Actinobacteria	Actinomycetales	Microbacteriaceae	Microbacterium	Microbacterium	0	0	0	0	0	0	0	0	0	0	0	0	0	0	0	0	0	0	0	0	0	0	0	0
Otu519	1	Bacteria	Actinobacteria	Coriobacteriia	Coriobacteriales	Coriobacteriaceae	Collinsella	Collinsella	0	0	0	0	0	0	0	0	0	0	0	0	0	0	0	0	0	0	0	0	0	0	0	0
Otu520	1	Bacteria	Proteobacteria	Gammaproteobacteria	Pasteurellales	Pasteurellaceae	Haemophilus	Haemophilus	0	0	0	0	4.9	0	0	0	0	0	0	0	0	0	0	0	0	0	0	0	0	0	0	0
Otu521	1	Bacteria	Gemmatimonadetes	Gemm-1	Gemm-1	Gemm-1	Gemm-1	Gemm-1	0	0	0	0	0	0	0	0	0	0	0	0	0	0	0	0	0	0	0	0	0	0	0	0
Otu522	1	Bacteria	Actinobacteria	Actinobacteria	Bifidobacteriales	Bifidobacteriaceae	Bifidobacterium	thermacidophilum	0	0	0	0	0	0	0	0	0	0	0	0	0	0	0	0	0	0	0	0	0	0	0	1.1
Otu523	1	Bacteria	Actinobacteria	OPB41	OPB41	OPB41	OPB41	OPB41	0	0	0	0	0	0	0	0	0	0	0	0	0	0	0	0	1.2	0	0	0	0	0	0	0
Otu524	1	Bacteria	Bacteroidetes	Bacteroidia	Bacteroidales	Prevotellaceae	Prevotella	stercorea	0	0	0	0	0	0	0	0	0	0	0	0	0	0	0	0	0	0	1.6	0	0	0	0	0
Otu525	1	Bacteria	Proteobacteria	Alphaproteobacteria	Rhodospirillales	Rhodospirillaceae	Azospirillum	brasilense	0	0	0	0	0	0	0	0	0	0	0	0	0	0	0	0	1.2	0	0	0	0	0	0	0
Otu526	1	Bacteria	Proteobacteria	Gammaproteobacteria	Enterobacteriales	Enterobacteriaceae	Klebsiella	pneumoniae	0	0	0	0	0	0	0	0	0	1.2	0	0	0	0	0	0	0	0	0	0	0	0	0	0
Otu527	1	Bacteria	Bacteroidetes	Bacteroidia	Bacteroidales	Porphyromonadaceae	Petrimonas	sulfuriphila	0	0	0	0	0	0	0	0	0	1.2	0	0	0	0	0	0	0	0	0	0	0	0	0	0
Otu528	1	Bacteria	Proteobacteria	Alphaproteobacteria	Rhodobacterales	Rhodobacteraceae	Paracoccus	marcusii	0	0	0	0	0	0	0	0	0	0	0	0	0	0	0	1.5	0	0	0	0	0	0	0	0
Otu529	1	Bacteria	Firmicutes	Bacilli	Bacillales	Planococcaceae	Bacillus	odysseyi	0	0	0	0	0	0	0	0	0	0	0	0	0	0	0	0	0	0	0	0	0	1.4	0	0
Otu530	1	Bacteria	Proteobacteria	Alphaproteobacteria	Rhizobiales	Beijerinckiaceae	Beijerinckiaceae	Beijerinckiaceae	0	0	0	0	0	0	0	0	0	0	0	0	0	0	0	0	1.2	0	0	0	0	0	0	0
Otu531	1	Bacteria	Proteobacteria	Alphaproteobacteria	Kiloniellales	Kiloniellaceae	Thalassospira	xiamenensis	0	0	0	0	0	0	0	0	0	1.2	0	0	0	0	0	0	0	0	0	0	0	0	0	0
Otu532	1	Bacteria	Firmicutes	Clostridia	SHA-98	SHA-98	SHA-98	SHA-98	0	0	0	0	0	0	0	0	1	0	0	0	0	0	0	0	0	0	0	0	0	0	0	0
Otu533	1	Bacteria	Proteobacteria	Alphaproteobacteria	Rhodobacterales	Rhodobacteraceae	Paracoccus	aminovorans	0	0	0	0	0	0	0	0	0	0	0	0	0	0	1.1	0	0	0	0	0	0	0	0	0
Otu534	1	Bacteria	Proteobacteria	Alphaproteobacteria	Rhizobiales	Phyllobacteriaceae	Phyllobacteriaceae	Phyllobacteriaceae	0	0	0	0	0	0	0	0	0	0	0	0	0	0	0	0	1.2	0	0	0	0	0	0	0
Otu535	1	Bacteria	Proteobacteria	Betaproteobacteria	Nitrosomonadales	Nitrosomonadaceae	Nitrosomonadaceae	Nitrosomonadaceae	0	0	0	0	0	0	0	0	1	0	0	0	0	0	0	0	0	0	0	0	0	0	0	0
Otu536	1	Bacteria	Proteobacteria	Gammaproteobacteria	Pseudomonadales	Pseudomonadaceae	Serpens	flexibilis	0	0	0	0	0	0	0	0	0	0	0	0	0	0	0	0	1.2	0	0	0	0	0	0	0
Otu537	1	Bacteria	Actinobacteria	Actinobacteria	Actinomycetales	Thermomonosporaceae	Actinomadura	Actinomadura	0	0	0	0	0	0	0	0	1	0	0	0	0	0	0	0	0	0	0	0	0	0	0	0
Otu538	1	Bacteria	Firmicutes	Bacilli	Bacillales	Bacillaceae	Geobacillus	thermodenitrificans	0	0	0	0	0	0	0	0	0	0	0	0	0	0	0	0	0	0	0	0	1.4	0	0	0
Otu539	1	Bacteria	[Thermi]	Deinococci	Deinococcales	Trueperaceae	B-42	B-42	0	0	0	0	0	0	0	0	0	0	0	0	0	0	0	0	1.2	0	0	0	0	0	0	0
Otu540	1	Bacteria	Proteobacteria	Gammaproteobacteria	Xanthomonadales	Xanthomonadaceae	Lysobacter	niabensis	0	0	0	0	0	0	0	0	0	0	0	0	0	0	0	0	0	1.4	0	0	0	0	0	0
Otu541	1	Bacteria	Armatimonadetes	Chthonomonadetes	SJA-22	SJA-22	SJA-22	SJA-22	0	0	0	0	0	0	0	0	0	0	0	0	1.1	0	0	0	0	0	0	0	0	0	0	0
Otu542	1	Bacteria	Proteobacteria	Gammaproteobacteria	Oceanospirillales	Oceanospirillaceae	Oleibacter	Oleibacter	0	0	0	0	0	0	0	0	0	0	0	0	0	0	0	0	0	0	0	0	0	0	1.4	0
Otu543	1	Bacteria	Planctomycetes	Planctomycetia	Gemmatales	Isosphaeraceae	Isosphaeraceae	Isosphaeraceae	0	0	0	0	0	0	0	0	0	0	0	0	0	0	0	0	1.2	0	0	0	0	0	0	0
Otu544	1	Bacteria	Planctomycetes	OM190	agg27	agg27	agg27	agg27	0	0	1.2	0	0	0	0	0	0	0	0	0	0	0	0	0	0	0	0	0	0	0	0	0
Otu545	1	Bacteria	Proteobacteria	Betaproteobacteria	Burkholderiales	Comamonadaceae	Limnobacter	litoralis	0	0	0	0	0	0	0	0	0	0	0	0	1.1	0	0	0	0	0	0	0	0	0	0	0
Otu546	1	Bacteria	Planctomycetes	Planctomycetia	Pirellulales	Pirellulaceae	Pirellulaceae	Pirellulaceae	0	0	0	0	0	0	0	0	0	0	0	0	0	0	0	0	0	0	0	0	0	0	1.4	0
Otu547	1	Bacteria	Firmicutes	Bacilli	Bacillales	Bacillaceae	Bacillus	safensis	0	0	0	0	0	0	0	0	0	0	0	0	0	0	0	0	1.2	0	0	0	0	0	0	0
Otu548	1	Bacteria	Firmicutes	Clostridia	Clostridiales	Lachnospiraceae	Clostridium	hathewayi	0	0	0	0	0	0	0	0	0	0	0	0	0	0	0	1.5	0	0	0	0	0	0	0	0
Otu549	1	Bacteria	Proteobacteria	Alphaproteobacteria	Sphingomonadales	Sphingomonadaceae	Sphingomonas	Sphingomonas	0	0	0	0	0	0	0	0	0	0	0	0	0	0	0	0	1.2	0	0	0	0	0	0	0
Otu550	1	Bacteria	Proteobacteria	Gammaproteobacteria	Alteromonadales	Alteromonadaceae	Marinobacter	Marinobacter	0	0	0	0	0	0	0	0	0	1.2	0	0	0	0	0	0	0	0	0	0	0	0	0	0
Otu551	1	Bacteria	Firmicutes	Bacilli	Bacillales	Listeriaceae	Listeria	fleischmannii	0	0	0	0	0	0	0	0	0	0	0	0	0	0	0	0	0	0	0	0	0	0	1.4	0
Otu552	1	Bacteria	Actinobacteria	Thermoleophilia	Thermoleophilia	Thermoleophilia	Thermoleophilia	Thermoleophilia	0	0	0	0	0	0	0	0	0	0	0	0	0	0	0	0	1.2	0	0	0	0	0	0	0
Otu553	1	Bacteria	Proteobacteria	Alphaproteobacteria	Rhodospirillales	Rhodospirillaceae	Azospirillum	Azospirillum	0	0	0	0	0	0	0	0	0	0	0	0	1.1	0	0	0	0	0	0	0	0	0	0	0
Otu554	1	Bacteria	Firmicutes	Clostridia	Clostridiales	Veillonellaceae	Mitsuokella	multacida	0	0	0	0	0	0	0	0	0	0	0	0	0	0	0	1.5	0	0	0	0	0	0	0	0
Otu555	1	Bacteria	Firmicutes	Bacilli	Bacillales	Bacillaceae	Oceanobacillus	chironomi	0	0	0	0	0	0	0	0	0	0	0	0	0	0	0	1.5	0	0	0	0	0	0	0	0
Otu556	1	Bacteria	Verrucomicrobia	Verrucomicrobiae	Verrucomicrobiales	Verrucomicrobiaceae	Haloferula	Haloferula	0	0	0	0	0	0	0	0	0	0	0	0	0	0	0	0	0	0	0	1.4	0	0	0	0
Otu557	1	Bacteria	Firmicutes	Bacilli	Bacillales	Planococcaceae	Sporosarcina	ginsengi	0	0	0	0	0	0	0	0	0	0	0	0	0	0	0	0	1.2	0	0	0	0	0	0	0
Otu558	1	Bacteria	Proteobacteria	Deltaproteobacteria	Myxococcales	Myxococcales	Myxococcales	Myxococcales	0	0	0	0	0	0	0	0	0	0	0	0	0	0	0	0	0	1.4	0	0	0	0	0	0
Otu559	1	Bacteria	Proteobacteria	Gammaproteobacteria	Pseudomonadales	Moraxellaceae	Moraxella	Moraxella	0	0	0	0	0	0	0	0	0	0	0	0	0	0	1.1	0	0	0	0	0	0	0	0	0
Otu560	1	Bacteria	Proteobacteria	Gammaproteobacteria	Legionellales	Coxiellaceae	Aquicella	Aquicella	0	0	0	0	0	0	0	0	0	0	0	0	0	0	0	0	0	0	0	0	0	0	1.4	0
Otu561	1	Bacteria	Proteobacteria	Gammaproteobacteria	Xanthomonadales	Xanthomonadaceae	Pseudoxanthomonas	Pseudoxanthomonas	0	0	0	0	0	0	0	0	0	0	0	0	0	0	1.1	0	0	0	0	0	0	0	0	0
Otu562	1	Bacteria	Actinobacteria	Actinobacteria	Bifidobacteriales	Bifidobacteriaceae	Bifidobacterium	longum	0	0	0	0	0	0	0	0	1	0	0	0	0	0	0	0	0	0	0	0	0	0	0	0
Otu563	1	Bacteria	Actinobacteria	Actinobacteria	Actinomycetales	Pseudonocardiaceae	Pseudonocardia	Pseudonocardia	0	0	0	0	0	0	0	0	0	0	0	0	0	0	0	0	0	1.4	0	0	0	0	0	0
Otu564	1	Bacteria	Chloroflexi	Ellin6529	Ellin6529	Ellin6529	Ellin6529	Ellin6529	0	0	0	0	0	0	0	0	0	0	0	0	0	0	0	0	0	1.4	0	0	0	0	0	0
Otu565	1	Bacteria	Firmicutes	Bacilli	Bacillales	Planococcaceae	Ureibacillus	Ureibacillus	0	0	0	0	0	0	0	0	0	0	0	0	1.1	0	0	0	0	0	0	0	0	0	0	0
Otu566	1	Bacteria	Chloroflexi	Anaerolineae	GCA004	GCA004	GCA004	GCA004	0	0	0	0	0	0	0	0	0	0	0	0	0	0	0	0	0	0	0	0	0	0	1.4	0
Otu567	1	Bacteria	Proteobacteria	Alphaproteobacteria	Rhodobacterales	Rhodobacteraceae	Nautella	italica	0	0	0	0	0	0	0	0	0	0	0	0	0	0	0	0	0	0	0	0	0	0	1.4	0
Otu568	1	Bacteria	Proteobacteria	Alphaproteobacteria	Sphingomonadales	Sphingomonadaceae	Sandaracinobacter	sibiricus	0	0	0	0	0	0	0	0	0	0	0	0	0	0	0	0	0	0	0	0	0	0	1.4	0
Otu569	1	Bacteria	Actinobacteria	Actinobacteria	Actinomycetales	Williamsiaceae	Williamsia	Williamsia	0	0	0	0	0	0	0	0	0	0	0	0	0	0	0	0	0	1.4	0	0	0	0	0	0
