# Supplementary material for: Fecal microbiota transplantation unveils sex-specific differences in a controlled cortical impact injury mouse model
Source: Front Microbiol. 2024 Feb 12;14:1336537. doi: 10.3389/fmicb.2023.1336537 (PMC10894955; doi:10.3389/fmicb.2023.1336537)
Supplement: Supplementary file 2 [file Table_2.XLSX]

## Sheet: Supplementary File 2
Supplementary File 2 : Representing Alpha-diversity indices
Sample ID	observed	ACE	Chao1	Simpson	Shannon	InvSimpson	Fisher	Sample_ID	Observed	Chao1	ACE	Shannon	Simpson	InvSimpson	Fisher
Sham_F	162	210.513	199	0.9582	3.66653	23.9236	24.541	Sham_M	219	385.364	302.237	3.46986	0.947861	19.1795	27.3445
Sham_F	202	241.837	252.214	0.952016	3.515	20.8404	25.3183	Sham_M	216	263.526	267.964	3.48155	0.943925	17.8334	27.1793
Sham_F	152	203.743	217	0.941288	3.39676	17.0324	22.8153	Sham_M	216	369.111	293.767	3.50857	0.946697	18.7605	26.8501
Sham_F	204	253.598	247	0.952479	3.48662	21.0433	25.4469	Sham_M	212	307.056	306.101	3.49671	0.945942	18.4986	27.6613
CCI_F	150	180.998	181	0.922974	3.28978	12.9825	22.1816	CCI_M	210	360.938	322.396	2.86293	0.849573	6.64772	26.5954
CCI_F	122	139.252	136.615	0.878025	2.95152	8.19843	18.4661	CCI_M	198	312.067	291.922	3.05295	0.886162	8.78439	25.1783
CCI_F	118	142.428	152.5	0.912672	3.16851	11.4511	17.568	CCI_M	170	216.75	211.768	3.46741	0.95041	20.1653	21.8
CCI_F	140	179.4	175.2	0.895352	3.16851	9.55584	22.4816	CCI_M	169	187.474	196.795	3.2971	0.936059	15.6395	20.9642
CCI_M→F	192	222.547	244.8	0.957093	3.16851	23.3061	23.9109	CCI_F→M	172	227.714	217.97	3.10844	0.913408	11.5485	21.5301
CCI_M→F	158	196.337	221	0.918797	3.16851	12.3148	24.0627	CCI_F→M	150	208.583	200.574	2.94886	0.893675	9.40513	18.6674
CCI_M→F	189	241.76	296.625	0.942787	3.16851	17.4785	22.792	CCI_F→M	163	269	258.605	2.93115	0.894592	9.48693	20.2794
CCI_M→F	130	158.358	178.333	0.8884	3.16851	8.96053	18.9754	CCI_F→M	173	267.6	232.429	3.25054	0.93858	16.2813	21.2572
