# Supplementary material for: Fecal microbiota transplantation unveils sex-specific differences in a controlled cortical impact injury mouse model
Source: Front Microbiol. 2024 Feb 12;14:1336537. doi: 10.3389/fmicb.2023.1336537 (PMC10894955; doi:10.3389/fmicb.2023.1336537)
Supplement: Supplementary file 3 [file Table_3.XLSX]

## Sheet: Supplementary File 3
Supplementary File : 3 Representing Beta diveristy OTUs
OTU	Genus	Species	Sham_F	Sham_F	Sham_F	Sham_F	Average	CCI_F	CCI_F	CCI_F	CCI_F	Average	CCI_M→F	CCI_M→F	CCI_M→F	CCI_M→F	Average	Sham_M	Sham_M	Sham_M	Sham_M	Average	CCI_M	CCI_M	CCI_M	CCI_M	Average	CCI_F→M	CCI_F→M	CCI_F→M	CCI_F→M	Average
Otu001	Lachnospiraceae	Lachnospiraceae	6920	10737.8	12837.6	6152.7	9162.02	6669.3	11749.7	10963.1	6154.6	8884.17	12451.1	10057.7	2034.9	6247.9	7697.9	11898.7	6365.5	7551.1	12888	9675.83	11465	10522	13689.9	8248.7	10981.4	8794.8	19985	12293.3	17307.3	14595.1
Otu003	Bacteroidales	Bacteroidales	6254.7	3962	4616.8	625.2	3864.68	3229.9	2648.2	2781.9	1959.8	2654.95	6808.1	5694.8	1969.3	2014.9	4121.78	5096.4	7701.2	7598.6	1853	5562.3	1605.1	2209.6	7905	6484.9	4551.15	4531.1	1389.7	3847.6	3882.7	3412.77
Otu004	S24-7	S24-7	13305	17705	7891.4	16349.6	13812.8	16329.7	14598.8	12577.4	17700.5	15301.6	6645.5	6090.5	17570.2	19150.1	12364.1	11335.1	6761.6	6472.7	5604.8	7543.55	5321	6914.5	9436.6	12363.4	8508.88	10137.4	3080.7	16209.4	6840.2	9066.92
Otu005	Firmicutes	Firmicutes	2345.5	1755.9	3339.6	565.4	2001.6	3458.9	2185.6	2899.5	1898	2610.5	2835.4	1745.9	1668.4	2344.4	2148.53	3846.9	2606.9	2854	2014.2	2830.5	4910.8	4702.1	3318.4	2277.7	3802.25	3573.7	4724.5	4122.9	3032.5	3863.4
Otu006	Lactobacillus	Lactobacillus	11652.2	14840.5	10582.9	11128.1	12050.9	14454.1	18531.6	23407.3	25519.2	20478	10537.4	8162.3	20266.9	15378.3	13586.2	5463.9	11262.4	10099.1	13358.3	10045.9	31944.7	27000.5	8368.4	9054	19091.9	20897.3	21939.8	20407.8	12452.8	18924.4
Otu007	Lactobacillaceae	Lactobacillaceae	1899.7	2087.9	2611.2	545.4	1786.05	2538.1	3001.3	3103.2	3465.8	3027.1	3278	2234.8	2117	3091	2680.2	1999.5	2862.8	2788.9	1728.8	2345	6326.2	5625.9	2798.1	1625.7	4093.97	4628.8	5618.6	6062.8	3501.9	4953.03
Otu008	Clostridiales	Clostridiales	1940.9	1029.9	2457.7	838.1	1566.65	1914.6	1430.7	1034.4	453.9	1208.4	2420.7	1647.9	142.2	1301.2	1378	1619.1	1980.5	3038.6	1563.1	2050.32	1434.1	1347.4	2116.9	1292.8	1547.8	2261.2	3676.3	2129.9	3186	2813.35
Otu009	Bacteroidetes	Bacteroidetes	1995.7	2273.6	3914.4	611.9	2198.9	1154.6	1528.1	1253.8	680.8	1154.33	5171.5	2536.2	459.5	614.9	2195.53	1794.9	4131.5	4012	4954.1	3723.12	800.7	944.2	4163.9	2099.5	2002.07	4226.3	1450.8	705.8	4821.6	2801.12
Otu010	Lactobacillales	Lactobacillales	1186.5	1367.6	1116.7	226.2	974.25	1739.2	1388	1637.8	2214.3	1744.83	1159.4	836.8	2188.1	1993	1544.33	2620	1483.2	1386.7	777.9	1566.95	2703.3	2750.8	1541.3	1693.4	2172.2	1388.6	1459.1	2366.1	1229.8	1610.9
Otu011	Ruminococcaceae	Ruminococcaceae	1502	1300	1015.2	4084.1	1975.32	540.8	712.3	548.5	226.9	507.125	2491	2712.6	71.1	2525.5	1950.05	383.6	775.1	802.2	754.2	678.775	518.1	657.3	834.1	745.9	688.85	1502.2	1864.5	735.1	2283.5	1596.33
Otu012	Bacteroides	Bacteroides	6974.8	4057.6	1849.8	3678.3	4140.12	2630.7	1595	2789.8	1547.2	2140.68	2090.7	1409	1088.6	2920.8	1877.27	1617	3728.1	3522.5	2392.7	2815.07	1196.1	1679.4	4337.9	4330.2	2885.9	717.3	272.1	201.3	2128.9	829.9
Otu013	Helicobacter	Helicobacter	500.7	1193.1	1200.5	532.1	856.6	560.2	834	979.5	371.3	686.25	1726.1	1467.8	5.5	131.8	832.8	3509.4	1861	2202.1	2528.8	2525.32	502	2269.7	4350.9	1291.5	2103.52	1060.9	1103.7	2176.1	2192.5	1633.3
Otu014	Oscillospira	Oscillospira	644.7	1930.3	2144.9	2108.6	1707.12	472.5	2264.7	1622.1	426.4	1196.42	2472.7	2329.1	273.5	2097.3	1793.15	808	967.7	1256.3	1745	1194.25	136.3	133.9	1785.2	846.7	725.525	1822.8	3701.3	1382.2	3439.4	2586.43
Otu015	Odoribacter	Odoribacter	679	540.3	3488.3	459	1291.65	433.6	523.6	697.4	350.7	501.325	1189.2	2142.9	268	87.8	921.975	1079.1	1301.6	1298.3	3620.2	1824.8	1277.9	1210.7	1157.6	748.6	1098.7	4942.2	7337.3	3513.6	8917.9	6177.75
Otu016	F16	F16	1179.6	748.5	2265.3	1110.8	1326.05	1169.2	407.9	485.9	295.7	589.675	4345	1916.2	508.7	845.5	1903.85	8225.4	1298	1514.9	2917.7	3489	1269.2	1161.5	843.8	2301.1	1393.9	4883.3	5234	2490.5	2456.2	3766
Otu017	Streptococcus	Streptococcus	5500.3	3686.2	3246.3	6225.9	4664.67	2455.3	3829.3	3001.3	4167.2	3363.28	581.1	655.5	4824.7	3716.9	2444.55	7228.8	3095.6	2068.4	2675.2	3767	4050.6	3880.8	2694.1	5270.8	3974.07	524.7	36.1	1006.3	148.9	429
Otu018	CF231	CF231	1714.6	0	637.5	4356.8	1677.22	1646.6	18.3	0	123.8	447.175	10859.7	5295.3	661.9	1120	4484.23	1035.1	10438.5	10351	6906.1	7182.67	93	88.8	634.1	1877.1	673.25	15.8	16.7	9.8	11.4	13.425
Otu019	Clostridium	Clostridium	185.2	1969.7	2895.7	937.9	1497.12	930.5	2684.8	987.4	1444.1	1511.7	1000.6	1149.2	240.7	488.6	719.775	1009.4	587.4	753.6	1249.6	900	644.5	706.5	2121.8	1697.5	1292.58	1069.5	1192.6	1793.1	1622	1419.3
Otu020	Alistipes	Alistipes	1241.3	343.3	363.6	172.9	530.275	394.6	651.4	493.7	488.2	506.975	992.9	961.8	54.7	65.9	518.825	1251.6	698.3	712.7	499.8	790.6	157.4	161.2	1365.7	1578.8	815.775	1111.2	2574	310.3	832	1206.88
Otu021	Bacilli	Bacilli	253.8	230.7	390.7	46.6	230.45	375.1	401.8	485.9	426.4	422.3	383.9	514.6	191.5	510.6	400.15	429.7	284	299.4	215.9	307.25	392.9	409.9	295.9	334.3	358.25	438.4	649.7	542.3	489.9	530.075
Otu022	Bacteroides	acidifaciens	4718.5	1969.7	1985.6	286	2239.95	1583.3	1509.8	1057.9	1478.5	1407.38	357.9	531.7	465	131.8	371.6	4207	1187.1	1009.9	1147.6	1887.9	1835.6	2407.8	1801.5	982.1	1756.75	462.9	91.6	714.2	351.2	404.975
Otu023	Prevotella	Prevotella	5767.8	7051.6	6870.3	3465.5	5788.8	3410.1	6100.1	6190.7	1787.9	4372.2	3165.4	2336.5	1105	214.1	1705.25	4227.3	1441.8	1391.1	1750.9	2202.78	2858.2	3578.8	5046.7	7400.7	4721.1	5334.7	1374.4	445.8	1577.6	2183.12
Otu024	Desulfovibrio	Desulfovibrio	939.6	1435.1	2983	2301.5	1914.8	1037.7	1223.7	924.7	1320.3	1126.6	1511.5	941	459.5	2190.6	1275.65	794	873.8	945.8	2731.4	1336.25	1193.6	757	1393.4	523.5	966.875	337.8	760.8	834.4	539.9	618.225
Otu025	Lactobacillus	vaginalis	150.9	1063.7	1014	439	666.9	2055.8	1114.1	1151.9	969.6	1322.85	444.5	551.3	3648.6	2887.9	1883.07	87.9	791	648.6	563.4	522.725	2389.7	1645.3	821.1	1240.3	1524.1	603.8	344.3	679.2	204.6	457.975
Otu026	[Ruminococcus]	gnavus	685.8	861.1	435.6	292.7	568.8	492	456.6	431	969.6	587.3	789	319.8	339.1	593	510.225	625.8	894.6	733.7	1592.7	961.7	1442.7	1070	892.6	212.7	904.5	523.3	562.3	2162.1	2622.2	1467.47
Otu027	Streptococcus	agalactiae	363.5	337.7	544.2	59.9	326.325	423.8	401.8	305.6	288.8	355	26.9	123.7	361	400.8	228.1	1130.5	549.7	421	313.5	603.675	604.9	681.9	630.8	881.2	699.7	57.5	0	251.6	9.1	79.55
Otu028	Prevotella	copri	288	5.6	13	8806.7	2278.33	360.5	103.5	15.7	20.6	125.075	1805.9	3649.9	13522.2	2124.7	5275.68	38.6	8221.6	7879.3	6671	5702.62	19.8	26	4.9	2.8	13.375	7.2	5.6	2.8	5.7	5.325
Otu029	Alistipes	massiliensis	54.9	112.6	323.4	13.3	126.05	0	73.1	869.8	673.9	404.2	369.5	67.4	27.4	0	116.075	760.8	357.1	308.3	652.2	519.6	140.1	165.3	71.5	370.2	186.775	2453.9	695.6	1094.3	3772.4	2004.05
Otu030	Porphyromonadaceae	Porphyromonadaceae	205.7	191.3	519.4	39.9	239.075	214.4	578.4	156.7	261.3	302.7	712.9	373.7	49.2	120.8	314.15	172.5	519.2	296.1	210	299.45	587.5	789.8	86.2	280.4	435.975	424.1	27.8	88	151.2	172.775
Otu031	Proteobacteria	Proteobacteria	185.2	90	940.8	119.7	333.925	53.6	79.1	109.7	55	74.35	412.8	488.9	21.9	186.7	277.575	280.8	230.3	267.4	356.4	283.725	48.3	54.7	515.4	117.4	183.95	113.6	277.7	213.8	203.5	202.15
Otu032	Lactobacillus	hamsteri	0	371.4	794.5	93.1	314.75	190	97.4	70.5	82.5	110.1	88.5	406.8	317.3	302	278.65	1.1	316.9	307.2	32.5	164.425	287.6	288.3	224.4	462.7	315.75	117.9	16.7	0	13.6	37.05
Otu033	YRC22	YRC22	1453.9	5.6	3006.7	5454.3	2480.12	141.3	24.4	15.7	0	45.35	498.4	4102	196.9	11	1202.07	306.5	990.8	1011	631.5	734.95	16.1	13.7	0	2.8	8.15	1.4	2.8	7	14.8	6.5
Otu034	Adlercreutzia	Adlercreutzia	1447.1	776.6	375.4	944.5	885.9	779.5	1357.6	1089.3	1753.5	1244.97	148.2	129.9	1569.9	785.1	658.275	1109.1	338.8	278.4	372.7	524.75	1563	1429.4	198.4	346.7	884.375	649.8	733	638.7	868.4	722.475
Otu035	Coriobacteriaceae	Coriobacteriaceae	288	123.8	136.9	319.3	217	219.2	249.6	219.4	192.5	220.175	102	41.7	191.5	203.1	134.575	492.9	156	143.6	82.8	218.825	386.7	359.4	76.4	117.4	234.975	307.6	456.8	454.2	401.2	404.95
Otu036	Enterobacteriaceae	Enterobacteriaceae	157.7	5.6	34.2	6.7	51.05	116.9	0	7.8	0	31.175	10.6	9306.7	908	142.7	2592	177.9	86.5	51.9	35.5	87.95	23.5	27.3	40.6	577.4	167.2	2.9	1.4	7	3.4	3.675
Otu037	Clostridium	Clostridium	212.6	45	223.1	59.9	135.15	394.6	12.2	31.3	68.8	126.725	4.8	2.5	103.9	230.6	85.45	12.9	424.1	1125.9	57.7	405.15	3.7	4.1	22.8	29	14.9	1267.9	37.5	5.6	69.3	345.075
Otu038	Allobaculum	Allobaculum	3141.1	16.9	3.5	73.2	808.675	10303.5	2983.1	4466.7	5907	5915.07	0	0	10130.7	2157.7	3072.1	0	89	222.1	0	77.775	3.7	0	3.3	16.6	5.9	1.4	0	0	0	0.35
Otu039	Alistipes	finegoldii	150.9	360.2	103.9	6.7	155.425	92.6	73.1	195.9	27.5	97.275	383.9	325.9	5.5	11	181.575	105	386.3	360.2	214.4	266.475	21.1	34.2	2438.8	247.2	685.325	1072.4	2.8	28	36.4	284.9
Otu040	Mucispirillum	schaedleri	418.4	45	194.8	345.9	251.025	306.9	785.3	227.3	288.8	402.075	2.9	459.5	21.9	38.4	130.675	332.2	381.5	561.3	1992	816.75	85.5	240.5	188.6	64.9	144.875	38.8	76.4	2008.4	378.5	625.525
Otu041	Ruminococcus	Ruminococcus	500.7	590.9	710.6	1762.7	891.225	1602.8	968	650.4	295.7	879.225	1386.4	1081.9	136.8	2827.5	1358.15	280.8	332.7	386.7	619.6	404.95	1773.7	2340.8	294.3	390.9	1199.92	603.8	578.9	332.6	327.3	460.65
Otu042	Helicobacteraceae	Helicobacteraceae	1001.3	1181.8	221.9	1137.4	885.6	326.4	864.5	517.2	199.4	476.875	942.9	1465.3	49.2	192.2	662.4	1079.1	134.1	179	316.5	427.175	234.3	532.9	287.8	204.4	314.85	204.1	12.5	26.6	11.4	63.65
Otu043	Pediococcus	Pediococcus	13.7	78.8	80.3	46.6	54.85	68.2	42.6	117.5	55	70.825	116.4	63.7	16.4	38.4	58.725	28.9	103.6	112.7	78.4	80.9	189.6	202.2	118.7	30.4	135.225	238.6	166.6	321.4	100	206.65
Otu044	Coprococcus	Coprococcus	130.3	213.9	123.9	279.4	186.875	107.2	109.6	242.9	89.4	137.275	450.3	231.6	82.1	93.3	214.325	126.4	126.7	205.5	136.1	148.675	490.8	355.3	786.9	504.2	534.3	316.3	678.9	297.7	271.7	391.15
Otu045	Rikenellaceae	Rikenellaceae	658.4	399.6	240.8	126.4	356.3	233.8	529.6	376.1	378.2	379.425	146.2	839.3	38.3	258	320.45	106.1	182.8	151.4	130.1	142.6	84.3	99.8	533.3	284.5	250.475	162.4	70.8	90.8	126.2	112.55
Otu046	Desulfovibrionales	Desulfovibrionales	0	61.9	107.4	73.2	60.625	73.1	79.1	39.2	61.9	63.325	64.5	44.1	38.3	54.9	50.45	65.4	43.9	32	106.5	61.95	223.1	154.4	63.4	18	114.725	79.1	437.3	199.9	231.9	237.05
Otu047	Erysipelotrichaceae	Erysipelotrichaceae	384.1	16.9	122.8	59.9	145.925	92.6	36.5	141.1	61.9	83.025	27.9	12.3	27.4	32.9	25.125	734	191.3	226.5	26.6	294.6	193.4	205	265	174	209.35	12.9	8.3	4.2	26.1	12.875
Otu048	AF12	AF12	96	101.3	269.1	46.6	128.25	102.3	0	54.9	6.9	41.025	30.8	270.8	136.8	27.5	116.475	968.7	53.6	63	207	323.075	762.3	688.7	48.8	15.2	378.75	112.1	194.4	325.6	258	222.525
Otu049	YS2	YS2	233.2	416.5	260.9	246.1	289.175	107.2	249.6	54.9	0	102.925	1260.4	1127.2	10.9	16.5	603.75	10.7	273	196.7	220.3	175.175	2.5	4.1	541.4	140.9	172.225	127.9	106.9	34.9	54.6	81.075
Otu050	Veillonellaceae	Veillonellaceae	144	146.3	285.7	272.7	212.175	151	60.9	94	130.7	109.15	145.3	84.5	284.4	131.8	161.5	257.2	115.8	82.9	108	140.975	188.4	233.7	86.2	95.3	150.9	23	174.9	1.4	64.8	66.025
Otu051	Clostridium	ruminantium	6.9	0	247.9	0	63.7	321.5	12.2	31.3	0	91.25	1	0	0	280	70.25	0	260.8	593.4	1.5	213.925	0	0	1.6	0	0.4	8.6	0	1.4	0	2.5
Otu052	Clostridium	Clostridium	123.4	11.3	21.2	26.6	45.625	14.6	0	7.8	41.3	15.925	3.8	4.9	5.5	16.5	7.675	715.8	78	78.5	4.4	219.175	52.1	38.3	126.8	171.3	97.125	2.9	1.4	0	6.8	2.775
Otu053	Weissella	Weissella	0	984.9	0	0	246.225	1773.3	0	0	2200.5	993.45	0	232.8	361	1125.5	429.825	0	0	0	0	0	1.2	0	0	0	0.3	1.4	1.4	0	0	0.7
Otu054	Butyricimonas	Butyricimonas	68.6	0	21.2	73.2	40.75	214.4	164.4	7.8	48.1	108.675	320.4	786.6	5.5	164.7	319.3	2.1	106	118.2	45.8	68.025	5	1.4	232.5	114.6	88.375	130.8	9.7	29.3	73.9	60.925
Otu055	Desulfovibrionaceae	Desulfovibrionaceae	6.9	11.3	53.1	20	22.825	39	12.2	23.5	20.6	23.825	79.9	49	0	16.5	36.35	25.7	50	58.6	76.9	52.8	27.3	30.1	58.5	12.4	32.075	196.9	928.8	167.7	591	471.1
Otu056	Clostridia	Clostridia	82.3	28.1	114.5	106.4	82.825	29.2	18.3	62.7	20.6	32.7	54.8	23.3	27.4	54.9	40.1	142.5	67	63	96.1	92.15	69.4	79.3	117.1	91.2	89.25	69	122.2	96.4	151.2	109.7
Otu057	RF32	RF32	150.9	129.4	28.3	359.2	166.95	77.9	0	125.4	82.5	71.45	691.8	426.4	5.5	2300.4	856.025	27.9	433.9	299.4	440.7	300.475	0	2.7	191.9	92.5	71.775	129.4	0	2.8	17	37.3
Otu058	Desulfovibrio	C21_c20	0	0	8.3	0	2.075	0	0	7.8	0	1.95	30.8	85.8	0	0	29.15	0	0	1.1	0	0.275	1.2	1.4	3.3	0	1.475	50.3	0	2468.2	197.8	679.075
Otu059	Bifidobacterium	Bifidobacterium	48	22.5	70.8	0	35.325	662.5	30.4	180.2	137.5	252.65	53.9	56.4	71.1	137.3	79.675	1.1	8.5	29.8	0	9.85	27.3	15	0	0	10.575	25.9	16.7	5.6	31.8	20
Otu060	Pasteurellaceae	Pasteurellaceae	41.1	106.9	75.6	53.2	69.2	19.5	0	148.9	20.6	47.25	240.5	3.7	43.8	22	77.5	1.1	212.1	175.7	62.1	112.75	47.1	47.8	27.6	11	33.375	8.6	0	1.4	0	2.5
Otu061	Lawsonia	intracellularis	0	0	0	186.2	46.55	467.7	182.6	109.7	0	190	0	1.2	0	0	0.3	15	961.6	734.8	244	488.85	7.4	16.4	0	0	5.95	0	0	0	0	0
Otu062	Mycoplasma	Mycoplasma	150.9	174.5	80.3	93.1	124.7	24.4	12.2	172.4	275.1	121.025	52.9	17.2	754.9	603.9	357.225	26.8	179.2	147	159.7	128.175	561.5	1201.1	74.8	366	550.85	8.6	1.4	0	27.3	9.325
Otu063	Clostridium	methylpentosum	82.3	118.2	138.1	26.6	91.3	24.4	127.8	172.4	13.8	84.6	88.5	87	16.4	71.4	65.825	65.4	54.8	87.3	170.1	94.4	16.1	16.4	92.7	12.4	34.4	37.4	165.2	96.4	80.7	94.925
Otu064	Akkermansia	muciniphila	178.3	0	1.2	0	44.875	4.9	0	15.7	1512.9	383.375	0	1.2	0	0	0.3	4.3	1.2	4.4	1.5	2.85	19.8	68.3	1479.6	10816.4	3096.02	2.9	0	0	0	0.725
Otu065	Helicobacter	ganmani	6.9	11.3	30.7	0	12.225	9.7	42.6	15.7	0	17	49.1	19.6	0	0	17.175	62.2	35.3	54.1	48.8	50.1	7.4	32.8	92.7	23.5	39.1	28.8	66.6	69.9	154.6	79.975
Otu066	Gammaproteobacteria	Gammaproteobacteria	0	5.6	3.5	6.7	3.95	0	0	0	6.9	1.725	3.8	748.6	0	0	188.1	8.6	2.4	4.4	1.5	4.225	0	0	0	26.2	6.55	0	0	4.2	0	1.05
Otu067	Coprobacillus	Coprobacillus	253.8	45	31.9	6.7	84.35	24.4	24.4	15.7	41.3	26.45	1	0	16.4	0	4.35	1100.5	565.5	467.4	19.2	538.15	83	83.4	461.8	255.5	220.925	1.4	0	0	0	0.35
Otu068	Roseburia	Roseburia	0	73.2	323.4	39.9	109.125	43.8	60.9	321.3	27.5	113.375	73.1	89.4	21.9	32.9	54.325	132.9	36.6	68.5	177.5	103.875	240.5	263.7	4.9	23.5	133.15	35.9	95.8	0	1.1	33.2
Otu069	Parabacteroides	Parabacteroides	253.8	495.2	687	199.5	408.875	419	1552.4	478	673.9	780.825	590.8	379.8	180.5	148.2	324.825	190.7	416.8	221	1054.4	470.725	982.9	1370.6	48.8	255.5	664.45	596.6	50	81.1	205.7	233.35
Otu070	Helicobacter	apodemus	0	16.9	42.5	0	14.85	24.4	18.3	39.2	13.8	23.925	51	31.9	0	0	20.725	130.7	76.8	85.1	59.2	87.95	11.2	43.7	141.5	45.6	60.5	47.4	29.2	95	86.4	64.5
Otu071	Spirochaetes	Spirochaetes	0	197	44.9	0	60.475	0	0	235.1	6.9	60.5	18.3	18.4	0	43.9	20.15	5.4	89	206.6	585.6	221.65	11.2	6.8	1767.3	835.6	655.225	334.9	1256.4	1671.5	2105	1341.95
Otu072	Dorea	longicatena	13.7	0	21.2	0	8.725	24.4	18.3	7.8	27.5	19.5	37.5	24.5	21.9	5.5	22.35	27.9	43.9	76.2	38.4	46.6	40.9	79.3	43.9	16.6	45.175	25.9	25	68.5	43.2	40.65
Otu073	Peptostreptococcaceae	Peptostreptococcaceae	0	0	83.8	0	20.95	112	6.1	15.7	0	33.45	0	0	0	120.8	30.2	1.1	110.9	235.4	0	86.85	0	0	0	0	0	5.8	0	0	0	1.45
Otu074	Actinobacteria	Actinobacteria	6.9	33.8	23.6	6.7	17.75	63.3	6.1	23.5	13.8	26.675	12.5	6.1	32.8	38.4	22.45	64.3	18.3	18.8	13.3	28.675	43.4	27.3	19.5	22.1	28.075	33.1	70.8	86.7	55.7	61.575
Otu075	Lactococcus	garvieae	116.6	0	17.7	6.7	35.25	24.4	0	0	0	6.1	0	0	0	0	0	261.5	174.3	84	210	182.45	14.9	24.6	84.5	200.3	81.075	148.1	174.9	139.8	291	188.45
Otu076	Parabacteroides	distasonis	322.3	135.1	89.7	166.3	178.35	131.5	255.7	227.3	378.2	248.175	79.9	90.7	213.3	389.8	193.425	117.9	206	176.8	174.5	168.8	40.9	27.3	177.2	215.5	115.225	140.9	19.4	9.8	102.3	68.1
Otu077	Parabacteroides	gordonii	27.4	0	3.5	46.6	19.375	48.7	12.2	101.9	6.9	42.425	52.9	56.4	21.9	675.3	201.625	6.4	270.6	279.5	105	165.375	6.2	8.2	63.4	92.5	42.575	23	2.8	1.4	1.1	7.075
Otu078	Candidatus_Arthromitus	Candidatus_Arthromitus	0	0	44.9	172.9	54.45	0	0	0	0	0	0	0	0	27.5	6.875	106.1	147.5	118.2	110.9	120.675	6.2	1.4	0	0	1.9	454.3	399.8	0	0	213.525
Otu079	Butyricicoccus	pullicaecorum	68.6	28.1	131	46.6	68.575	4.9	30.4	125.4	82.5	60.8	62.5	33.1	0	32.9	32.125	198.2	71.9	49.7	90.2	102.5	14.9	27.3	21.1	5.5	17.2	46	61.1	48.9	15.9	42.975
Otu080	Staphylococcus	saprophyticus	0	0	4.7	0	1.175	4.9	267.9	86.2	20.6	94.9	1	446	0	49.4	124.1	11.8	7.3	7.7	4.4	7.8	1.2	0	0	0	0.3	1.4	0	2.8	0	1.05
Otu081	Betaproteobacteria	Betaproteobacteria	89.2	50.7	43.7	6.7	47.575	92.6	48.7	7.8	20.6	42.425	16.4	7.4	38.3	76.9	34.75	12.9	32.9	19.9	29.6	23.825	6.2	1.4	50.4	31.8	22.45	2.9	43	0	45.5	22.85
Otu082	Clostridium	cocleatum	301.8	0	5.9	13.3	80.25	43.8	0	15.7	103.1	40.65	1.9	0	10.9	0	3.2	953.7	108.5	87.3	35.5	296.25	9.9	4.1	97.6	248.6	90.05	0	0	0	0	0
Otu083	Bacillales	Bacillales	6.9	5.6	22.4	13.3	12.05	19.5	426.2	125.4	20.6	147.925	3.8	835.6	0	54.9	223.575	32.1	17.1	14.4	11.8	18.85	5	2.7	1.6	6.9	4.05	7.2	4.2	2.8	2.3	4.125
Otu084	Rikenella	Rikenella	102.9	191.3	127.5	13.3	108.75	116.9	18.3	23.5	89.4	62.025	139.5	283	109.4	5.5	134.35	0	28	25.4	16.3	17.425	1.2	24.6	3.3	2.8	7.975	66.1	44.4	137	25	68.125
Otu085	Flexispira	Flexispira	109.7	152	122.8	59.9	111.1	248.5	487	148.9	171.9	264.075	407	602.8	196.9	60.4	316.775	488.6	130.4	151.4	430.3	300.175	533	1183.4	227.6	120.2	516.05	20.1	20.8	18.2	21.6	20.175
Otu086	RF39	RF39	61.7	28.1	36.6	66.5	48.225	34.1	36.5	101.9	20.6	48.275	35.6	25.7	0	22	20.825	187.5	37.8	32	47.3	76.15	58.3	34.2	6.5	82.9	45.475	54.6	51.4	1.4	26.1	33.375
Otu087	Clostridium	celatum	34.3	0	196	0	57.575	701.5	60.9	23.5	103.1	222.25	0	1.2	0	307.5	77.175	1.1	450.9	1222.1	4.4	419.625	2.5	0	0	2.8	1.325	1515.2	0	5.6	2.3	380.775
Otu088	Paraprevotella	Paraprevotella	246.9	185.7	21.2	206.2	165	9.7	176.5	525	0	177.8	17.3	15.9	5.5	49.4	22.025	54.7	50	23.2	50.3	44.55	26	43.7	113.8	19.3	50.7	120.8	2.8	30.7	626.3	195.15
Otu089	Anaeroplasma	Anaeroplasma	27.4	0	8.3	0	8.925	0	24.4	54.9	34.4	28.425	100.1	0	0	0	25.025	4.3	21.9	15.5	20.7	15.6	68.2	124.4	110.6	38.7	85.475	67.6	11.1	152.3	23.9	63.725
Otu090	Pseudomonadaceae	Pseudomonadaceae	0	0	1.2	0	0.3	0	0	0	0	0	1	1065.9	0	0	266.725	1.1	0	0	0	0.275	2.5	2.7	1.6	0	1.7	1.4	2.8	0	0	1.05
Otu091	Verrucomicrobiaceae	Verrucomicrobiaceae	0	0	0	0	0	0	0	0	48.1	12.025	0	0	0	0	0	0	0	0	0	0	0	4.1	141.5	360.5	126.525	0	0	0	0	0
Otu092	Dorea	Dorea	102.9	16.9	16.5	53.2	47.375	0	6.1	7.8	0	3.475	48.1	39.2	0	22	27.325	36.4	120.7	96.1	213	116.55	225.6	143.5	286.2	222.4	219.425	48.9	118	28	114.8	77.425
Otu093	Bacteroidaceae	Bacteroidaceae	6.9	0	2.4	6.7	4	0	0	7.8	0	1.95	0	1.2	0	0	0.3	1080.1	474.1	440.9	418.5	603.4	0	2.7	3.3	0	1.5	1.4	0	0	0	0.35
Otu094	Aggregatibacter	pneumotropica	260.6	371.4	119.2	1110.8	465.5	29.2	24.4	133.2	89.4	69.05	32.7	6.1	519.7	115.3	168.45	0	390	266.3	275.1	232.85	86.8	72.4	22.8	12.4	48.6	7.2	1.4	0	0	2.15
Otu095	Bifidobacterium	animalis	27.4	84.4	64.9	66.5	60.8	1490.7	121.8	376.1	618.9	651.875	69.3	57.6	0	373.3	125.05	1.1	2.4	21	0	6.125	14.9	21.9	1.6	0	9.6	12.9	20.8	0	38.6	18.075
Otu096	Oscillospira	guilliermondii	6.9	33.8	18.9	6.7	16.575	9.7	12.2	23.5	0	11.35	24.1	36.8	0	11	17.975	3.2	24.4	22.1	10.4	15.025	0	2.7	29.3	8.3	10.075	5.8	11.1	16.8	6.8	10.125
Otu097	Alistipes	indistinctus	27.4	33.8	22.4	6.7	22.575	34.1	54.8	15.7	6.9	27.875	25	41.7	0	11	19.425	27.9	70.7	77.3	25.1	50.25	2.5	1.4	47.2	33.1	21.05	23	2.8	16.8	22.7	16.325
Otu098	Clostridium	disporicum	0	0	15.3	0	3.825	39	0	0	0	9.75	0	0	0	0	0	1.1	43.9	112.7	0	39.425	0	0	0	0	0	102.1	0	0	0	25.525
Otu099	Pseudomonas	Pseudomonas	0	0	0	0	0	0	0	0	0	0	1	348	0	0	87.25	1.1	4.9	1.1	1.5	2.15	1.2	1.4	0	0	0.65	0	0	0	1.1	0.275
Otu100	Elusimicrobiaceae	Elusimicrobiaceae	0	0	0	106.4	26.6	0	0	0	0	0	104.9	11	0	5.5	30.35	0	87.7	76.2	38.4	50.575	0	1.4	21.1	125.7	37.05	0	0	0	0	0
Otu101	Lactobacillus	helveticus	6.9	1761.5	2441.2	6179.3	2597.23	555.4	584.4	227.3	240.7	401.95	139.5	1284	82.1	2047.9	888.375	2.1	828.7	580.1	174.5	396.35	1108.1	836.3	359.3	1272.1	893.95	355.1	34.7	2.8	20.5	103.275
Otu102	Weissella	hellenica	0	146.3	0	0	36.575	321.5	0	0	247.6	142.275	0	24.5	82.1	230.6	84.3	0	0	0	0	0	0	0	0	0	0	0	0	0	0	0
Otu103	Chlamydiaceae	Chlamydiaceae	0	0	3.5	0	0.875	0	0	0	0	0	5.8	1.2	0	0	1.75	9.6	0	0	0	2.4	9.9	10.9	0	0	5.2	58.9	90.2	41.9	30.7	55.425
Otu104	Clostridium	Clostridium	0	0	28.3	0	7.075	43.8	6.1	7.8	0	14.425	0	0	0	38.4	9.6	0	42.7	89.5	0	33.05	0	0	0	0	0	4.3	0	1.4	0	1.425
Otu105	Desulfovibrio	litoralis	20.6	22.5	36.6	6.7	21.6	14.6	24.4	15.7	13.8	17.125	31.8	15.9	0	22	17.425	9.6	14.6	5.5	39.9	17.4	2.5	1.4	22.8	2.8	7.375	0	25	9.8	5.7	10.125
Otu106	Streptococcaceae	Streptococcaceae	20.6	0	2.4	0	5.75	4.9	0	0	0	1.225	0	0	5.5	5.5	2.75	94.3	11	9.9	7.4	30.65	3.7	10.9	22.8	37.3	18.675	15.8	9.7	26.6	1.1	13.3
Otu107	Helicobacter	rodentium	0	16.9	22.4	0	9.825	0	0	15.7	0	3.925	91.4	9.8	5.5	0	26.675	0	0	0	0	0	0	9.6	1.6	0	2.8	0	0	0	0	0
Otu108	Ruminococcus	flavefaciens	0	0	0	745	186.25	4.9	0	0	0	1.225	0	0	0	115.3	28.825	2.1	386.3	340.3	99.1	206.95	0	0	0	0	0	0	0	0	0	0
Otu109	Bifidobacterium	pseudolongum	102.9	0	0	0	25.725	735.6	18.3	15.7	364.5	283.525	0	0	481.4	334.9	204.075	0	0	0	0	0	0	0	0	0	0	0	0	0	0	0
Otu110	Actinomycetales	Actinomycetales	34.3	0	11.8	33.3	19.85	0	0	0	13.8	3.45	1	4.9	0	5.5	2.85	28.9	28	23.2	4.4	21.125	14.9	10.9	4.9	16.6	11.825	4.3	0	0	2.3	1.65
Otu111	Deltaproteobacteria	Deltaproteobacteria	0	5.6	21.2	0	6.7	0	6.1	0	0	1.525	29.8	7.4	0	0	9.3	8.6	7.3	8.8	8.9	8.4	1.2	2.7	17.9	12.4	8.55	5.8	15.3	9.8	11.4	10.575
Otu112	[Paraprevotellaceae]	[Paraprevotellaceae]	2558.1	11.3	1.2	53.2	655.95	14.6	0	15.7	0	7.575	9.6	17.2	10.9	0	9.425	107.2	123.1	161.3	105	124.15	1.2	1.4	42.3	13.8	14.675	2.9	0	83.9	5.7	23.125
Otu113	HA64	HA64	13.7	5.6	233.7	0	63.25	316.7	2076	1653.5	61.9	1027.02	0	0	503.3	5.5	127.2	12.9	9.7	13.3	85.8	30.425	8.7	43.7	3.3	13.8	17.375	0	0	0	0	0
Otu114	Helicobacter	winghamensis	6.9	0	0	6.7	3.4	0	0	0	0	0	0	0	0	5.5	1.375	136.1	2.4	5.5	1.5	36.375	0	0	0	0	0	0	0	0	0	0
Otu115	Veillonella	Veillonella	788.7	439	49.6	86.5	340.95	131.5	274	70.5	13.8	122.45	27.9	60	32.8	0	30.175	7.5	21.9	53	22.2	26.15	32.2	35.5	4.9	2.8	18.85	0	2.8	0	1.1	0.975
Otu116	Chlamydia	Chlamydia	0	16.9	11.8	59.9	22.15	0	6.1	7.8	0	3.475	5.8	4.9	0	0	2.675	30	0	0	0	7.5	23.5	34.2	0	0	14.425	149.5	272.1	23.8	63.7	127.275
Otu117	Lactobacillus	coleohominis	0	56.3	101.5	0	39.45	0	0	0	0	0	0	0	164.1	159.2	80.825	0	13.4	11	0	6.1	0	0	0	0	0	0	0	0	0	0
Otu118	Enterococcus	Enterococcus	27.4	0	7.1	119.7	38.55	0	0	0	0	0	1.9	1.2	43.8	302	87.225	261.5	42.7	22.1	23.7	87.5	6.2	4.1	32.5	95.3	34.525	0	2.8	7	64.8	18.65
Otu119	Clostridium	Clostridium	13.7	11.3	4.7	0	7.425	19.5	0	7.8	6.9	8.55	22.1	19.6	5.5	16.5	15.925	6.4	13.4	6.6	11.8	9.55	5	2.7	8.1	5.5	5.325	5.8	11.1	11.2	10.2	9.575
Otu120	RF16	RF16	0	0	0	179.6	44.9	0	0	0	0	0	0	0	5.5	5.5	2.75	0	452.2	305	417	293.55	0	0	0	0	0	0	0	0	0	0
Otu121	Subdoligranulum	variabile	0	0	5.9	20	6.475	0	0	0	0	0	7.7	7.4	5.5	0	5.15	0	11	5.5	13.3	7.45	0	1.4	1.6	11	3.5	12.9	0	4.2	362.6	94.925
Otu122	Barnesiella	Barnesiella	6.9	5.6	10.6	0	5.775	4.9	18.3	7.8	0	7.75	8.7	12.3	16.4	0	9.35	8.6	8.5	3.3	1.5	5.475	12.4	19.1	8.1	13.8	13.35	8.6	1.4	9.8	3.4	5.8
Otu123	Barnesiella	intestinihominis	0	5.6	10.6	0	4.05	9.7	6.1	23.5	0	9.825	13.5	3.7	0	0	4.3	13.9	2.4	1.1	1.5	4.725	7.4	5.5	22.8	8.3	11	15.8	6.9	15.4	3.4	10.375
Otu124	Bilophila	Bilophila	6.9	22.5	18.9	66.5	28.7	29.2	85.2	31.3	61.9	51.9	41.4	53.9	16.4	16.5	32.05	3.2	23.2	28.7	76.9	33	0	1.4	26	15.2	10.65	5.8	69.4	21	10.2	26.6
Otu125	[Barnesiellaceae]	[Barnesiellaceae]	0	0	26	113.1	34.775	9.7	24.4	54.9	13.8	25.7	34.6	77.2	0	32.9	36.175	5.4	62.2	51.9	62.1	45.4	1.2	5.5	74.8	0	20.375	47.4	29.2	0	18.2	23.7
Otu126	Lactococcus	Lactococcus	6.9	0	4.7	13.3	6.225	0	0	0	0	0	2.9	0	10.9	22	8.95	229.3	17.1	11	22.2	69.9	34.7	36.9	32.5	70.4	43.625	58.9	6.9	0	3.4	17.3
Otu127	Spirochaetaceae	Spirochaetaceae	0	0	2.4	0	0.6	0	0	0	0	0	51	111.5	0	0	40.625	0	0	3.3	14.8	4.525	0	0	34.1	4.1	9.55	4.3	25	22.4	26.1	19.45
Otu128	Shigella	Shigella	13.7	0	2.4	0	4.025	9.7	0	0	0	2.425	0	0	0	5.5	1.375	13.9	7.3	2.2	0	5.85	2.5	5.5	6.5	96.7	27.8	0	0	0	0	0
Otu129	Sutterella	Sutterella	61.7	191.3	77.9	99.8	107.675	199.7	219.2	156.7	158.2	183.45	0	0	388.4	428.2	204.15	1.1	7.3	18.8	4.4	7.9	5	4.1	43.9	48.3	25.325	1.4	0	0	0	0.35
Otu130	Bacteroides	uniformis	171.5	0	13	0	46.125	43.8	0	109.7	0	38.375	32.7	19.6	21.9	680.8	188.75	16.1	80.4	69.6	34	50.025	8.7	5.5	27.6	183.7	56.375	4.3	0	0	3.4	1.925
Otu131	Roseburia	inulinivorans	0	11.3	34.2	0	11.375	4.9	0	15.7	0	5.15	12.5	1.2	0	0	3.425	4.3	2.4	3.3	3	3.25	8.7	10.9	0	0	4.9	10.1	11.1	0	2.3	5.875
Otu132	mitochondria	mitochondria	0	0	1.2	0	0.3	0	0	0	6.9	1.725	4.8	4.9	0	0	2.425	15	40.2	7.7	90.2	38.275	6.2	26	8.1	27.6	16.975	48.9	11.1	1.4	14.8	19.05
Otu133	Olsenella	Olsenella	0	0	0	0	0	219.2	0	0	48.1	66.825	1.9	1.2	38.3	609.4	162.7	0	0	1.1	0	0.275	0	0	0	0	0	0	1.4	0	1.1	0.625
Otu134	Treponema	Treponema	0	0	0	0	0	0	0	0	0	0	374.3	863.8	5.5	0	310.9	0	0	0	0	0	3.7	0	0	0	0.925	0	0	1.4	1.1	0.625
Otu135	Alistipes	putredinis	0	5.6	3.5	0	2.275	4.9	0	0	0	1.225	5.8	4.9	0	5.5	4.05	2.1	13.4	13.3	8.9	9.425	0	1.4	16.3	26.2	10.975	1.4	0	1.4	2.3	1.275
Otu136	Clostridiaceae	Clostridiaceae	0	0	11.8	0	2.95	19.5	0	0	0	4.875	0	0	0	0	0	3.2	11	24.3	0	9.625	0	0	0	0	0	46	4.2	0	0	12.55
Otu137	SMB53	SMB53	0	0	351.8	0	87.95	29.2	0	31.3	0	15.125	0	0	0	938.8	234.7	0	19.5	42	1.5	15.75	1.2	0	0	1.4	0.65	1.4	1.4	0	0	0.7
Otu138	Alphaproteobacteria	Alphaproteobacteria	6.9	5.6	1.2	0	3.425	0	0	0	0	0	14.4	8.6	0	38.4	15.35	2.1	11	6.6	13.3	8.25	2.5	0	16.3	2.8	5.4	10.1	0	0	2.3	3.1
Otu139	Corynebacterium	Corynebacterium	6.9	0	2.4	6.7	4	0	6.1	0	6.9	3.25	2.9	12.3	27.4	54.9	24.375	2.1	2.4	0	3	1.875	7.4	16.4	1.6	1.4	6.7	8.6	5.6	5.6	8	6.95
Otu140	[Mogibacteriaceae]	[Mogibacteriaceae]	123.4	56.3	42.5	153	93.8	58.5	79.1	86.2	48.1	67.975	52.9	69.8	38.3	181.2	85.55	50.4	67	68.5	59.2	61.275	126.4	98.4	29.3	41.4	73.875	27.3	47.2	76.9	95.5	61.725
Otu141	Dehalobacterium	Dehalobacterium	41.1	39.4	9.4	73.2	40.775	39	73.1	39.2	0	37.825	9.6	14.7	0	5.5	7.45	5.4	3.7	0	11.8	5.225	28.5	15	1.6	1.4	11.625	14.4	8.3	121.6	52.3	49.15
Otu142	Weissella	cibaria	0	1463.2	0	0	365.8	1062	0	7.8	1148.4	554.55	0	44.1	634.5	1822.8	625.35	0	0	0	0	0	0	0	0	0	0	0	0	1.4	0	0.35
Otu143	Anaeroplasmataceae	Anaeroplasmataceae	0	0	1.2	0	0.3	0	0	0	0	0	9.6	0	0	0	2.4	0	1.2	3.3	3	1.875	3.7	5.5	17.9	2.8	7.475	8.6	1.4	22.4	11.4	10.95
Otu144	Mollicutes	Mollicutes	0	0	2.4	0	0.6	0	0	7.8	0	1.95	9.6	1.2	0	5.5	4.075	5.4	1.2	5.5	1.5	3.4	3.7	9.6	9.8	8.3	7.85	5.8	5.6	7	1.1	4.875
Otu145	Enterococcaceae	Enterococcaceae	0	0	0	0	0	4.9	0	0	0	1.225	0	0	16.4	43.9	15.075	32.1	2.4	3.3	0	9.45	2.5	1.4	11.4	11	6.575	1.4	0	1.4	6.8	2.4
Otu146	[Prevotella]	[Prevotella]	0	1429.5	0	0	357.375	0	0	799.3	1739.8	634.775	19.2	30.6	530.6	49.4	157.45	0	0	0	5.9	1.475	169.8	187.2	491	4.1	213.025	0	0	0	0	0
Otu147	cc_115	cc_115	178.3	22.5	18.9	20	59.925	0	36.5	23.5	61.9	30.475	16.4	6.1	5.5	0	7	382.6	29.2	19.9	20.7	113.1	55.8	43.7	16.3	19.3	33.775	12.9	9.7	12.6	18.2	13.35
Otu148	Clostridium	aldenense	0	0	7.1	0	1.775	14.6	0	0	20.6	8.8	4.8	17.2	0	0	5.5	1.1	3.7	1.1	0	1.475	0	1.4	9.8	2.8	3.5	8.6	9.7	2.8	9.1	7.55
Otu149	Anaerotruncus	Anaerotruncus	82.3	118.2	53.1	6.7	65.075	0	6.1	39.2	0	11.325	38.5	23.3	60.2	82.4	51.1	33.2	30.5	23.2	14.8	25.425	17.4	17.8	9.8	5.5	12.625	1.4	4.2	40.5	1.1	11.8
Otu150	Bacillaceae	Bacillaceae	0	0	2.4	0	0.6	9.7	0	0	13.8	5.875	1	6.1	0	0	1.775	19.3	2.4	2.2	0	5.975	12.4	4.1	0	5.5	5.5	2.9	4.2	7	5.7	4.95
Otu151	Veillonella	parvula	20.6	16.9	432.1	0	117.4	4.9	6.1	0	0	2.75	1	3.7	475.9	120.8	150.35	6.4	120.7	1.1	164.2	73.1	185.9	198.1	26	18	107	0	0	0	0	0
Otu152	Burkholderiales	Burkholderiales	171.5	0	22.4	20	53.475	9.7	0	7.8	13.8	7.825	0	1.2	10.9	11	5.775	22.5	18.3	19.9	10.4	17.775	1.2	0	3.3	1.4	1.475	0	2.8	1.4	4.5	2.175
Otu153	Marvinbryantia	formatexigens	0	0	5.9	0	1.475	0	0	0	0	0	2.9	0	0	5.5	2.1	0	1.2	1.1	0	0.575	28.5	27.3	3.3	0	14.775	4.3	1.4	1.4	0	1.775
Otu154	Pseudobutyrivibrio	xylanivorans	6.9	0	3.5	0	2.6	0	0	0	0	0	1.9	1.2	0	0	0.775	6.4	9.7	17.7	25.1	14.725	0	0	0	1.4	0.35	0	0	0	0	0
Otu155	Weissella	paramesenteroides	0	0	0	0	0	0	0	0	0	0	0	296.5	0	0	74.125	0	0	0	0	0	0	0	0	0	0	0	0	0	0	0
Otu156	Brachyspira	Brachyspira	0	0	5.9	0	1.475	0	0	0	0	0	0	14.7	0	0	3.675	1.1	1.2	5.5	4.4	3.05	5	26	16.3	2.8	12.525	4.3	0	39.1	8	12.85
Otu157	Ruminococcus	Ruminococcus	0	5.6	1.2	0	1.7	0	6.1	7.8	0	3.475	3.8	0	0	0	0.95	12.9	1.2	0	0	3.525	0	0	4.9	1.4	1.575	1.4	18	18.2	35.2	18.2
Otu158	Leuconostoc	mesenteroides	0	0	0	0	0	0	0	0	0	0	0	0	1684.8	5.5	422.575	0	0	0	0	0	0	0	0	0	0	0	0	0	0	0
Otu159	Lactobacillus	salivarius	0	5.6	8.3	6.7	5.15	4.9	0	7.8	20.6	8.325	9.6	7.4	10.9	27.5	13.85	4.3	1.2	3.3	1.5	2.575	28.5	23.2	6.5	0	14.55	46	41.6	46.1	3.4	34.275
Otu160	Streptophyta	Streptophyta	13.7	0	3.5	0	4.3	0	0	7.8	0	1.95	3.8	4.9	0	0	2.175	8.6	19.5	4.4	73.9	26.6	2.5	21.9	6.5	18	12.225	12.9	2.8	0	8	5.925
Otu161	Enterococcus	casseliflavus	6.9	0	8.3	53.2	17.1	0	0	7.8	0	1.95	10.6	0	5.5	16.5	8.15	27.9	6.1	3.3	1.5	9.7	8.7	8.2	13	38.7	17.15	4.3	0	28	35.2	16.875
Otu162	Corynebacterium	mastitidis	0	0	2.4	13.3	3.925	0	0	0	0	0	1	0	0	5.5	1.625	10.7	6.1	8.8	5.9	7.875	14.9	13.7	1.6	4.1	8.575	30.2	11.1	9.8	9.1	15.05
Otu163	Melissococcus	plutonius	0	0	1.2	6.7	1.975	0	0	0	0	0	0	0	0	5.5	1.375	19.3	4.9	2.2	0	6.6	0	0	4.9	8.3	3.3	0	0	1.4	10.2	2.9
Otu164	Oxalobacteraceae	Oxalobacteraceae	0	0	0	0	0	0	0	0	0	0	18.3	9.8	10.9	16.5	13.875	1.1	6.1	7.7	35.5	12.6	0	0	0	0	0	7.2	68	0	56.8	33
Otu165	Rothia	Rothia	6.9	0	22.4	0	7.325	0	0	0	0	0	0	0	0	0	0	1.1	36.6	19.9	35.5	23.275	5	0	0	0	1.25	0	0	0	0	0
Otu166	Turicibacter	Turicibacter	54.9	0	24.8	0	19.925	24.4	48.7	31.3	0	26.1	0	0	0	142.7	35.675	0	12.2	25.4	3	10.15	0	0	0	0	0	0	0	0	0	0
Otu167	Enterobacter	Enterobacter	0	0	0	0	0	4.9	0	0	0	1.225	0	77.2	0	60.4	34.4	1.1	0	0	0	0.275	1.2	0	0	0	0.3	0	0	0	0	0
Otu168	Staphylococcaceae	Staphylococcaceae	0	0	7.1	0	1.775	4.9	0	0	0	1.225	0	29.4	5.5	32.9	16.95	1.1	0	0	1.5	0.65	0	1.4	0	0	0.35	0	0	0	0	0
Otu169	TM7-3	TM7-3	0	0	3.5	6.7	2.55	0	0	7.8	0	1.95	2.9	6.1	0	0	2.25	3.2	1.2	1.1	1.5	1.75	3.7	2.7	1.6	9.7	4.425	4.3	0	0	3.4	1.925
Otu170	Ruminococcus	bromii	0	0	0	0	0	0	0	0	0	0	0	0	0	0	0	0	8.5	13.3	4.4	6.55	0	0	22.8	332.9	88.925	0	0	0	0	0
Otu171	Atopostipes	suicloacalis	0	0	13	0	3.25	0	0	0	0	0	0	22.1	0	0	5.525	0	3.7	4.4	0	2.025	0	0	0	0	0	0	0	0	0	0
Otu172	Neisseriaceae	Neisseriaceae	0	11.3	5.9	0	4.3	0	0	0	0	0	0	0	0	0	0	8.6	2.4	1.1	5.9	4.5	11.2	8.2	1.6	0	5.25	0	0	0	0	0
Otu173	Marinilabiaceae	Marinilabiaceae	0	0	5.9	0	1.475	0	0	0	0	0	11.5	3.7	0	0	3.8	4.3	3.7	0	3	2.75	9.9	24.6	1.6	0	9.025	1.4	0	0	1.1	0.625
Otu174	Cytophaga	xylanolytica	0	0	3.5	0	0.875	0	0	0	0	0	6.7	1.2	5.5	0	3.35	2.1	1.2	0	3	1.575	1.2	0	9.8	11	5.5	0	0	0	0	0
Otu175	Bacteroides	eggerthii	89.2	0	0	0	22.3	9.7	0	15.7	0	6.35	2.9	1.2	0	0	1.025	1.1	14.6	18.8	1.5	9	0	0	6.5	0	1.625	0	0	0	0	0
Otu176	Selenomonas	bovis	0	281.4	367.1	0	162.125	43.8	0	7.8	0	12.9	0	1.2	333.7	170.2	126.275	677.2	235.2	192.3	637.4	435.525	7.4	5.5	580.4	370.2	240.875	2.9	16.7	0	192.1	52.925
Otu177	Clostridium	saccharogumia	0	0	1.2	6.7	1.975	0	0	0	0	0	1.9	1.2	0	0	0.775	11.8	1.2	4.4	0	4.35	1.2	4.1	3.3	2.8	2.85	1.4	0	0	0	0.35
Otu178	Christensenellaceae	Christensenellaceae	6.9	0	1.2	0	2.025	4.9	0	0	6.9	2.95	4.8	4.9	0	0	2.425	0	7.3	4.4	7.4	4.775	6.2	1.4	1.6	6.9	4.025	5.8	1.4	0	3.4	2.65
Otu179	Staphylococcus	Staphylococcus	0	0	2.4	0	0.6	0	0	7.8	0	1.95	5.8	63.7	0	11	20.125	9.6	2.4	4.4	7.4	5.95	2.5	0	0	0	0.625	1.4	11.1	0	1.1	3.4
Otu180	Victivallis	vadensis	0	0	0	0	0	0	0	0	0	0	23.1	19.6	0	0	10.675	0	0	0	0	0	0	0	0	0	0	0	0	0	0	0
Otu181	Macellibacteroides	fermentans	0	0	3.5	0	0.875	4.9	6.1	0	0	2.75	4.8	2.5	0	0	1.825	0	2.4	1.1	7.4	2.725	1.2	6.8	0	1.4	2.35	2.9	0	2.8	0	1.425
Otu182	Actinomyces	Actinomyces	6.9	0	1.2	86.5	23.65	4.9	12.2	0	0	4.275	0	0	0	0	0	35.4	19.5	9.9	8.9	18.425	9.9	10.9	13	15.2	12.25	0	0	0	0	0
Otu183	Veillonella	dispar	0	0	27.2	0	6.8	0	0	0	0	0	1	0	0	0	0.25	51.4	35.3	7.7	79.9	43.575	13.6	20.5	11.4	26.2	17.925	0	0	0	0	0
Otu184	Aerococcus	Aerococcus	0	0	0	0	0	0	560.1	117.5	6.9	171.125	0	3.7	5.5	27.5	9.175	0	0	0	0	0	1.2	0	0	0	0.3	0	0	0	0	0
Otu185	Xanthomonadaceae	Xanthomonadaceae	0	0	0	0	0	0	0	0	0	0	0	36.8	0	0	9.2	0	0	0	0	0	0	0	0	0	0	0	0	0	0	0
Otu186	Paraeggerthella	hongkongensis	0	0	1.2	6.7	1.975	4.9	0	0	0	1.225	0	0	5.5	0	1.375	5.4	4.9	1.1	3	3.6	1.2	0	0	0	0.3	0	0	8.4	4.5	3.225
Otu187	Spirochaeta	Spirochaeta	0	0	1.2	6.7	1.975	0	0	0	0	0	86.6	6.1	0	0	23.175	0	0	0	0	0	0	0	0	0	0	0	0	0	0	0
Otu188	Shuttleworthia	satelles	0	0	0	0	0	4.9	0	7.8	0	3.175	1	2.5	0	0	0.875	5.4	0	1.1	1.5	2	6.2	8.2	4.9	1.4	5.175	0	0	0	2.3	0.575
Otu189	Cyanobacteria	Cyanobacteria	0	0	2.4	0	0.6	0	0	0	0	0	14.4	8.6	0	0	5.75	0	4.9	1.1	3	2.25	0	0	0	1.4	0.35	0	0	0	0	0
Otu190	Clostridium	symbiosum	13.7	5.6	1.2	0	5.125	0	0	0	0	0	0	0	0	0	0	3.2	2.4	3.3	3	2.975	0	2.7	0	0	0.675	4.3	1.4	9.8	1.1	4.15
Otu191	Verrucomicrobium	spinosum	0	0	0	0	0	0	0	0	0	0	0	0	0	0	0	0	0	0	0	0	0	0	11.4	41.4	13.2	0	0	0	0	0
Otu192	Collinsella	aerofaciens	0	0	0	0	0	0	0	0	0	0	0	0	0	0	0	0	0	0	0	0	0	0	0	0	0	0	0	0	0	0
Otu193	Lachnospira	Lachnospira	0	78.8	132.2	0	52.75	14.6	0	94	34.4	35.75	15.4	57.6	0	11	21	0	1.2	0	1.5	0.675	1.2	5.5	1.6	1.4	2.425	0	0	30.7	8	9.675
Otu194	Mycoplasma	muris	0	5.6	7.1	6.7	4.85	9.7	0	7.8	0	4.375	12.5	15.9	0	5.5	8.475	0	1.2	0	3	1.05	0	0	0	6.9	1.725	0	1.4	0	3.4	1.2
Otu195	Streptococcus	minor	6.9	0	0	0	1.725	0	0	0	0	0	0	0	0	0	0	26.8	13.4	4.4	0	11.15	0	0	0	0	0	0	0	0	0	0
Otu196	Rhizobiales	Rhizobiales	0	0	1.2	13.3	3.625	0	0	0	6.9	1.725	0	0	0	0	0	1.1	2.4	1.1	1.5	1.525	11.2	5.5	0	1.4	4.525	1.4	0	0	1.1	0.625
Otu197	Shigella	dysenteriae	6.9	0	1.2	0	2.025	0	0	7.8	0	1.95	0	0	0	0	0	3.2	3.7	2.2	0	2.275	0	0	1.6	13.8	3.85	0	0	0	0	0
Otu198	Leuconostocaceae	Leuconostocaceae	0	0	0	0	0	0	0	0	0	0	0	0	153.2	0	38.3	0	0	0	0	0	0	0	0	0	0	0	0	0	0	0
Otu199	Bacteroides	fragilis	0	0	0	6.7	1.675	0	0	0	894	223.5	0	0	0	0	0	0	1.2	1.1	5.9	2.05	0	0	0	1.4	0.35	0	0	0	0	0
Otu200	Johnsonella	ignava	0	0	0	0	0	0	0	0	0	0	5.8	3.7	0	0	2.375	0	1.2	0	1.5	0.675	0	0	0	2.8	0.7	2.9	5.6	1.4	0	2.475
Otu201	Leuconostoc	fallax	0	0	0	0	0	0	0	0	0	0	0	0	120.3	0	30.075	1.1	0	0	0	0.275	0	0	0	0	0	0	0	0	0	0
Otu202	Leptotrichia	Leptotrichia	6.9	0	0	6.7	3.4	0	0	0	13.8	3.45	0	0	0	0	0	106.1	3.7	1.1	1.5	28.1	1.2	1.4	0	0	0.65	0	0	0	0	0
Otu203	Shuttleworthia	Shuttleworthia	0	0	0	0	0	0	6.1	0	13.8	4.975	1	0	0	0	0.25	0	0	1.1	0	0.275	16.1	6.8	0	2.8	6.425	0	0	0	0	0
Otu204	Blautia	producta	0	0	14.2	0	3.55	0	0	0	0	0	0	0	0	0	0	0	29.2	12.2	0	10.35	0	0	0	0	0	0	0	0	0	0
Otu205	Verrucomicrobia	Verrucomicrobia	0	0	4.7	0	1.175	4.9	42.6	70.5	0	29.5	0	0	0	0	0	0	0	0	0	0	0	0	1.6	2.8	1.1	0	0	0	0	0
Otu206	Phascolarctobacterium	Phascolarctobacterium	0	0	0	0	0	146.1	0	0	158.2	76.075	0	0	0	0	0	0	0	0	0	0	0	0	0	0	0	0	0	0	0	0
Otu207	Jeotgalicoccus	psychrophilus	20.6	0	14.2	0	8.7	0	6.1	0	6.9	3.25	0	50.2	21.9	98.8	42.725	5.4	1.2	0	0	1.65	0	0	0	0	0	0	0	0	0	0
Otu208	Lachnospira	pectinoschiza	0	0	3.5	0	0.875	0	0	0	0	0	2.9	1.2	0	0	1.025	1.1	0	0	1.5	0.65	2.5	2.7	0	0	1.3	0	1.4	2.8	0	1.05
Otu210	[Eubacterium]	dolichum	0	0	5.9	0	1.475	0	0	0	0	0	0	0	0	0	0	7.5	9.7	4.4	0	5.4	0	0	0	11	2.75	0	0	0	0	0
Otu211	Streptococcus	equi	0	45	0	93.1	34.525	0	0	0	27.5	6.875	0	0	0	0	0	0	1.2	8.8	0	2.5	0	0	0	0	0	0	0	0	0	0
Otu212	Victivallaceae	Victivallaceae	0	0	0	0	0	0	0	0	0	0	14.4	34.3	0	0	12.175	0	0	0	1.5	0.375	0	0	1.6	0	0.4	0	0	0	0	0
Otu213	Staphylococcus	sciuri	0	0	1.2	0	0.3	4.9	0	0	0	1.225	0	116.4	5.5	16.5	34.6	0	1.2	0	1.5	0.675	0	0	0	1.4	0.35	1.4	0	0	0	0.35
Otu214	Clostridium	colinum	0	0	2.4	6.7	2.275	0	0	31.3	0	7.825	6.7	6.1	0	5.5	4.575	0	0	1.1	0	0.275	0	0	0	0	0	0	0	0	0	0
Otu215	Planococcaceae	Planococcaceae	0	0	0	0	0	0	0	0	0	0	0	13.5	0	0	3.375	2.1	2.4	0	0	1.125	0	1.4	0	0	0.35	0	0	1.4	1.1	0.625
Otu216	Citrobacter	koseri	0	0	1.2	0	0.3	0	0	0	0	0	0	0	38.3	0	9.575	3.2	1.2	0	0	1.1	0	0	1.6	0	0.4	0	0	0	0	0
Otu217	Corynebacterium	stationis	0	0	0	0	0	4.9	146.1	70.5	0	55.375	0	18.4	32.8	170.2	55.35	0	0	0	0	0	0	0	0	0	0	0	0	0	0	0
Otu218	Desulfomicrobium	orale	0	0	0	0	0	0	0	7.8	0	1.95	0	0	5.5	0	1.375	1.1	1.2	1.1	1.5	1.225	0	0	1.6	0	0.4	0	1.4	1.4	1.1	0.975
Otu219	Sporobacter	termitidis	0	0	0	0	0	0	0	0	0	0	1	6.1	0	0	1.775	0	7.3	1.1	3	2.85	0	0	0	0	0	0	2.8	0	4.5	1.825
Otu220	Comamonadaceae	Comamonadaceae	0	0	0	0	0	0	0	0	0	0	4.8	0	0	0	1.2	3.2	0	1.1	0	1.075	2.5	1.4	0	0	0.975	2.9	0	0	0	0.725
Otu221	Papillibacter	cinnamivorans	0	0	0	0	0	0	0	0	0	0	1	0	0	5.5	1.625	0	1.2	4.4	0	1.4	0	0	3.3	5.5	2.2	1.4	0	0	3.4	1.2
Otu222	Leptotrichiaceae	Leptotrichiaceae	0	0	0	0	0	0	0	0	0	0	0	0	0	0	0	11.8	1.2	1.1	1.5	3.9	0	0	0	0	0	0	0	0	0	0
Otu223	Desulfovibrio	oxamicus	0	0	3.5	6.7	2.55	0	0	0	0	0	0	0	0	5.5	1.375	1.1	0	0	0	0.275	0	0	0	0	0	1.4	6.9	0	2.3	2.65
Otu224	Sphingobacteriaceae	Sphingobacteriaceae	0	0	0	0	0	0	0	0	0	0	1.9	1.2	5.5	0	2.15	0	3.7	2.2	0	1.475	0	0	0	1.4	0.35	0	0	0	2.3	0.575
Otu225	Rhodobacteraceae	Rhodobacteraceae	0	0	3.5	0	0.875	0	0	0	0	0	0	0	0	0	0	0	0	0	7.4	1.85	0	0	0	0	0	1.4	1.4	1.4	1.1	1.325
Otu226	M2PT2-76	M2PT2-76	0	0	0	206.2	51.55	0	0	0	0	0	0	0	0	0	0	0	0	0	0	0	0	0	0	0	0	0	0	0	0	0
Otu227	Ruminococcus	callidus	0	0	0	0	0	0	0	0	0	0	5.8	4.9	0	5.5	4.05	0	0	0	0	0	0	0	0	0	0	0	0	0	0	0
Otu228	Leuconostoc	Leuconostoc	0	0	0	0	0	0	0	0	0	0	0	0	103.9	0	25.975	0	0	0	0	0	0	0	0	0	0	0	0	0	0	0
Otu229	Anaerofustis	Anaerofustis	0	0	1.2	0	0.3	0	0	0	0	0	0	0	10.9	5.5	4.1	7.5	2.4	1.1	0	2.75	0	0	0	0	0	0	0	1.4	3.4	1.2
Otu230	Flavobacteriaceae	Flavobacteriaceae	0	0	0	0	0	0	0	0	0	0	0	0	0	0	0	0	0	0	5.9	1.475	0	1.4	0	0	0.35	1.4	1.4	1.4	1.1	1.325
Otu231	Robinsoniella	peoriensis	6.9	0	0	0	1.725	0	6.1	23.5	0	7.4	0	0	0	0	0	0	2.4	0	0	0.6	1.2	4.1	0	0	1.325	0	0	1.4	0	0.35
Otu232	Weissella	oryzae	0	5.6	0	0	1.4	29.2	0	0	13.8	10.75	0	0	27.4	16.5	10.975	1.1	0	0	0	0.275	0	0	0	0	0	0	0	0	0	0
Otu233	Aerococcaceae	Aerococcaceae	0	5.6	0	0	1.4	0	48.7	7.8	0	14.125	0	0	0	5.5	1.375	0	0	0	1.5	0.375	0	0	0	0	0	1.4	0	0	1.1	0.625
Otu234	Butyrivibrio	crossotus	0	0	1.2	0	0.3	0	0	0	0	0	2.9	0	0	0	0.725	8.6	0	0	3	2.9	0	0	0	0	0	0	0	0	0	0
Otu235	Stenotrophomonas	geniculata	0	0	0	0	0	0	0	7.8	0	1.95	0	58.8	0	0	14.7	0	0	0	0	0	0	1.4	0	0	0.35	0	0	0	0	0
Otu236	Spirochaetes	Spirochaetes	0	0	0	0	0	0	0	0	0	0	0	0	0	0	0	0	0	0	1.5	0.375	0	0	1.6	1.4	0.75	1.4	4.2	1.4	3.4	2.6
Otu237	Neisseria	Neisseria	0	0	3.5	0	0.875	0	0	0	0	0	0	0	0	0	0	5.4	1.2	0	7.4	3.5	3.7	2.7	0	0	1.6	0	0	0	0	0
Otu238	Fusobacterium	Fusobacterium	6.9	5.6	0	20	8.125	0	0	0	0	0	0	0	0	0	0	1.1	36.6	28.7	23.7	22.525	0	0	0	0	0	0	0	0	0	0
Otu239	Blautia	Blautia	6.9	0	0	6.7	3.4	0	0	0	0	0	1	0	0	5.5	1.625	0	3.7	1.1	1.5	1.575	1.2	1.4	0	0	0.65	0	0	1.4	0	0.35
Otu240	Lachnobacterium	Lachnobacterium	0	0	1.2	0	0.3	0	0	0	0	0	3.8	18.4	0	0	5.55	0	1.2	1.1	0	0.575	0	0	0	0	0	0	0	0	0	0
Otu241	WD2101	WD2101	6.9	0	0	6.7	3.4	4.9	6.1	0	0	2.75	0	0	0	0	0	0	0	0	1.5	0.375	1.2	1.4	0	0	0.65	0	1.4	0	1.1	0.625
Otu242	Coriobacterium	Coriobacterium	0	0	0	0	0	9.7	0	0	0	2.425	0	0	0	0	0	0	1.2	0	0	0.3	1.2	0	0	2.8	1	0	0	0	0	0
Otu243	Deferribacterales	Deferribacterales	0	0	0	0	0	0	6.1	0	0	1.525	0	0	0	0	0	0	0	1.1	1.5	0.65	0	1.4	0	0	0.35	0	1.4	1.4	0	0.7
Otu244	Lactobacillus	pontis	0	0	3.5	0	0.875	0	0	7.8	0	1.95	0	1.2	0	0	0.3	0	0	1.1	0	0.275	0	0	0	0	0	0	0	0	0	0
Otu245	Bifidobacteriaceae	Bifidobacteriaceae	6.9	0	0	0	1.725	4.9	0	0	0	1.225	0	1.2	0	0	0.3	0	0	0	0	0	0	0	0	0	0	0	0	0	0	0
Otu246	Bacillus	Bacillus	0	0	0	0	0	4.9	0	0	0	1.225	0	0	0	0	0	3.2	0	0	0	0.8	1.2	0	1.6	0	0.7	1.4	0	0	0	0.35
Otu247	Macrococcus	brunensis	6.9	0	1.2	0	2.025	0	0	0	6.9	1.725	0	2.5	0	0	0.625	1.1	0	0	0	0.275	0	0	0	0	0	0	0	0	0	0
Otu248	Acinetobacter	schindleri	0	0	0	0	0	0	0	0	0	0	0	0	0	0	0	0	0	0	0	0	1.2	8.2	0	0	2.35	0	0	0	0	0
Otu249	Rothia	nasimurium	0	0	0	6.7	1.675	0	0	0	0	0	0	0	0	0	0	0	1.2	0	1.5	0.675	0	1.4	0	2.8	1.05	0	0	0	0	0
Otu250	Faecalibacterium	prausnitzii	0	0	0	0	0	0	0	0	0	0	0	0	0	5.5	1.375	0	3.7	0	4.4	2.025	2.5	0	0	0	0.625	0	0	0	0	0
Otu251	Roseburia	faecis	0	0	0	0	0	0	0	0	0	0	0	1.2	5.5	0	1.675	0	1.2	0	3	1.05	1.2	0	0	0	0.3	0	0	0	0	0
Otu252	Anaerorhabdus	furcosa	0	0	0	0	0	0	0	0	0	0	1	0	0	0	0.25	0	1.2	1.1	1.5	0.95	0	0	1.6	1.4	0.75	0	0	0	0	0
Otu253	Chryseobacterium	Chryseobacterium	0	5.6	0	0	1.4	0	0	0	0	0	0	0	0	0	0	1.1	1.2	2.2	0	1.125	0	0	0	0	0	0	0	0	0	0
Otu254	02d06	02d06	0	0	1.2	0	0.3	0	0	0	0	0	0	0	0	0	0	0	0	2.2	0	0.55	0	0	0	0	0	4.3	0	0	0	1.075
Otu255	Acinetobacter	lwoffii	0	0	0	0	0	0	0	0	0	0	0	0	0	0	0	0	0	0	0	0	6.2	2.7	0	0	2.225	0	1.4	1.4	0	0.7
Otu256	Nocardioidaceae	Nocardioidaceae	0	5.6	0	0	1.4	4.9	0	7.8	0	3.175	0	0	0	0	0	0	0	0	0	0	0	1.4	1.6	0	0.75	0	0	0	0	0
Otu257	[Clostridium]	[Clostridium]	0	0	3.5	0	0.875	4.9	0	0	0	1.225	0	0	0	0	0	0	0	1.1	0	0.275	0	0	0	0	0	0	0	0	0	0
Otu258	Paenibacillus	Paenibacillus	0	0	0	0	0	0	6.1	0	0	1.525	0	0	5.5	0	1.375	1.1	0	0	0	0.275	0	0	0	0	0	0	0	1.4	0	0.35
Otu259	Oceanobacillus	Oceanobacillus	0	0	0	0	0	4.9	0	0	0	1.225	0	0	0	0	0	2.1	0	0	0	0.525	0	0	0	0	0	0	1.4	2.8	0	1.05
Otu260	Actinobacteria	Actinobacteria	0	0	1.2	0	0.3	0	0	0	0	0	1	1.2	0	0	0.55	0	0	0	0	0	0	0	0	0	0	0	0	0	1.1	0.275
Otu261	Anaerostipes	Anaerostipes	6.9	0	0	0	1.725	0	0	0	0	0	0	0	0	0	0	1.1	0	1.1	0	0.55	1.2	1.4	0	0	0.65	0	0	0	0	0
Otu262	Pseudomonadales	Pseudomonadales	0	0	0	0	0	0	0	0	0	0	0	6.1	0	0	1.525	0	0	0	0	0	0	0	0	0	0	0	0	0	0	0
Otu263	Lactobacillus	reuteri	0	0	1.2	0	0.3	0	0	7.8	6.9	3.675	1	0	0	0	0.25	0	0	0	1.5	0.375	1.2	1.4	1.6	0	1.05	0	0	0	0	0
Otu264	Streptomyces	Streptomyces	6.9	0	0	0	1.725	0	0	0	0	0	0	0	0	0	0	0	0	0	0	0	0	0	0	0	0	2.9	0	1.4	0	1.075
Otu265	Pseudomonas	cuatrocienegasensis	0	0	0	0	0	0	0	0	0	0	0	6.1	0	0	1.525	0	0	0	0	0	0	0	0	0	0	0	0	0	0	0
Otu266	Chloroplast	Chloroplast	0	0	0	0	0	0	0	0	0	0	1	0	0	0	0.25	0	0	0	3	0.75	1.2	0	0	1.4	0.65	0	0	0	0	0
Otu267	Propionibacterium	acnes	0	0	0	0	0	0	0	0	0	0	0	0	0	0	0	4.3	0	0	0	1.075	0	0	0	2.8	0.7	0	0	0	0	0
Otu268	Micrococcaceae	Micrococcaceae	0	0	0	0	0	0	0	0	0	0	0	0	0	0	0	0	0	1.1	1.5	0.65	0	2.7	0	0	0.675	0	0	0	0	0
Otu269	Facklamia	Facklamia	0	0	0	0	0	0	0	0	0	0	0	0	0	11	2.75	0	0	0	0	0	0	0	0	0	0	0	4.2	0	0	1.05
Otu270	Neisseria	canis	0	0	1.2	0	0.3	0	0	0	0	0	0	0	0	0	0	4.3	0	0	0	1.075	0	0	0	0	0	0	0	0	0	0
Otu271	Alcaligenaceae	Alcaligenaceae	0	0	0	0	0	0	0	0	0	0	0	0	5.5	5.5	2.75	1.1	0	1.1	0	0.55	0	0	0	0	0	0	0	0	0	0
Otu272	Campylobacter	Campylobacter	0	0	0	0	0	0	6.1	7.8	0	3.475	0	0	38.3	5.5	10.95	0	0	0	0	0	0	0	0	0	0	0	0	0	0	0
Otu273	Clostridium	perfringens	20.6	0	0	0	5.15	0	0	0	0	0	0	0	0	0	0	4.3	0	0	11.8	4.025	0	0	0	0	0	0	0	0	0	0
Otu274	Lactobacillus	manihotivorans	0	0	0	0	0	0	0	0	0	0	0	0	0	0	0	3.2	0	0	0	0.8	0	0	6.5	0	1.625	0	0	1.4	0	0.35
Otu275	Solirubrobacterales	Solirubrobacterales	0	0	0	0	0	0	0	0	0	0	0	0	0	5.5	1.375	0	1.2	1.1	0	0.575	0	0	0	0	0	0	0	0	1.1	0.275
Otu276	Proteus	myxofaciens	0	0	0	0	0	0	0	0	0	0	0	0	0	0	0	0	0	0	0	0	0	0	0	0	0	0	0	5.6	0	1.4
Otu277	Stenotrophomonas	Stenotrophomonas	0	0	0	0	0	0	0	0	0	0	0	4.9	0	0	1.225	0	0	0	0	0	0	0	0	0	0	0	0	0	0	0
Otu278	Thermoactinomycetaceae	Thermoactinomycetaceae	0	0	0	0	0	0	0	0	0	0	0	0	0	0	0	0	1.2	0	0	0.3	0	0	0	0	0	0	0	2.8	0	0.7
Otu279	Christensenella	Christensenella	0	0	0	0	0	0	0	0	0	0	0	0	0	0	0	0	0	0	0	0	0	0	0	0	0	0	0	1.4	3.4	1.2
Otu280	Flexispira	rappini	0	0	1.2	0	0.3	0	0	0	0	0	3.8	7.4	0	0	2.8	0	0	0	0	0	0	0	0	0	0	0	0	0	0	0
Otu281	Hespellia	Hespellia	0	0	1.2	0	0.3	0	0	0	0	0	1	0	0	0	0.25	0	0	0	0	0	0	0	0	0	0	0	1.4	0	0	0.35
Otu282	Clostridium	fimetarium	0	0	0	0	0	0	0	0	0	0	0	0	0	0	0	1.1	0	1.1	0	0.55	0	0	0	1.4	0.35	0	0	0	0	0
Otu283	Helicobacter	equorum	0	0	0	0	0	0	6.1	0	0	1.525	0	0	0	0	0	1.1	0	0	0	0.275	0	0	14.6	2.8	4.35	0	0	0	0	0
Otu284	Haemophilus	parainfluenzae	0	0	0	0	0	0	0	0	0	0	1	0	5.5	0	1.625	0	0	0	0	0	0	0	0	0	0	0	0	0	1.1	0.275
Otu285	Dermabacteraceae	Dermabacteraceae	0	0	0	0	0	9.7	0	0	0	2.425	0	0	0	0	0	0	1.2	0	0	0.3	1.2	0	0	0	0.3	0	0	0	0	0
Otu286	iii1-15	iii1-15	0	5.6	0	0	1.4	0	0	0	0	0	0	0	0	0	0	0	1.2	0	0	0.3	0	0	0	0	0	0	0	0	0	0
Otu287	Ruminococcus	albus	0	0	0	0	0	0	0	0	0	0	1.9	1.2	0	5.5	2.15	0	0	0	0	0	0	0	0	0	0	0	0	0	0	0
Otu288	Defluviitalea	saccharophila	0	0	0	0	0	0	6.1	0	0	1.525	1	0	0	0	0.25	1.1	2.4	0	0	0.875	0	0	0	0	0	0	1.4	1.4	1.1	0.975
Otu289	Succinivibrio	Succinivibrio	0	0	2.4	0	0.6	0	0	0	0	0	0	0	0	0	0	0	2.4	0	7.4	2.45	0	0	0	0	0	0	0	0	0	0
Otu290	Anaerovibrio	Anaerovibrio	0	0	0	0	0	0	0	0	0	0	0	0	43.8	5.5	12.325	108.2	0	1.1	0	27.325	0	0	0	0	0	0	0	0	0	0
Otu291	Alcanivorax	Alcanivorax	0	0	0	0	0	0	0	0	0	0	0	1.2	0	0	0.3	0	0	0	1.5	0.375	0	0	0	0	0	0	0	0	0	0
Otu292	Bacteroides	ovatus	0	0	0	0	0	0	0	0	0	0	0	0	0	0	0	0	0	0	0	0	0	0	3.3	1.4	1.175	0	0	0	0	0
Otu293	Fusobacteriaceae	Fusobacteriaceae	0	0	0	0	0	0	0	0	0	0	0	0	0	0	0	0	1.2	0	3	1.05	0	0	0	0	0	0	0	0	0	0
Otu294	Proteus	Proteus	0	0	0	0	0	0	0	0	0	0	0	0	5.5	5.5	2.75	0	0	0	0	0	0	0	0	0	0	0	0	2.8	0	0.7
Otu295	envOPS12	envOPS12	0	0	0	0	0	0	0	0	0	0	0	0	0	0	0	0	0	0	0	0	0	2.7	0	0	0.675	0	0	0	1.1	0.275
Otu296	Paracoccus	Paracoccus	0	0	0	0	0	0	0	0	0	0	1	0	0	0	0.25	0	0	0	1.5	0.375	0	0	0	0	0	0	0	0	1.1	0.275
Otu297	Acinetobacter	Acinetobacter	0	0	0	0	0	0	0	0	0	0	0	0	0	0	0	0	0	0	0	0	1.2	1.4	0	0	0.65	0	1.4	0	0	0.35
Otu298	Psychrobacter	Psychrobacter	0	0	0	0	0	0	0	0	0	0	0	0	0	16.5	4.125	0	0	0	0	0	0	0	0	0	0	0	0	0	0	0
Otu299	Succinispira	mobilis	0	0	0	0	0	9.7	0	0	0	2.425	0	0	0	0	0	0	0	1.1	0	0.275	0	0	0	0	0	0	0	0	0	0
Otu300	Halomonas	Halomonas	0	0	0	0	0	0	0	0	0	0	0	3.7	0	0	0.925	0	0	0	3	0.75	0	0	0	0	0	0	0	0	0	0
Otu301	Helicobacter	brantae	0	0	0	0	0	0	0	0	0	0	0	0	0	0	0	0	0	0	0	0	0	0	1.6	0	0.4	0	0	0	0	0
Otu302	Ruminococcus	lactaris	0	0	0	0	0	0	0	0	0	0	0	0	0	0	0	0	0	0	0	0	1.2	0	0	0	0.3	0	0	0	0	0
Otu303	p-75-a5	p-75-a5	0	11.3	0	0	2.825	0	0	0	0	0	0	0	0	0	0	0	0	0	0	0	0	0	0	0	0	0	0	0	0	0
Otu304	Gemella	Gemella	0	5.6	0	6.7	3.075	0	0	0	0	0	0	0	0	0	0	2.1	6.1	1.1	1.5	2.7	0	0	3.3	0	0.825	0	0	0	0	0
Otu305	ML615J-28	ML615J-28	0	0	0	0	0	0	0	0	0	0	1	0	0	0	0.25	0	1.2	0	1.5	0.675	0	0	0	0	0	0	0	0	0	0
Otu306	Magnetospirillum	magnetotacticum	0	0	0	0	0	0	0	0	0	0	0	0	0	0	0	0	0	0	0	0	0	1.4	0	1.4	0.7	1.4	0	0	0	0.35
Otu307	Chlamydiales	Chlamydiales	0	0	0	0	0	0	0	0	0	0	0	0	0	0	0	0	0	0	0	0	0	0	0	0	0	0	1.4	1.4	1.1	0.975
Otu308	Deferribacteraceae	Deferribacteraceae	0	0	0	0	0	0	0	0	0	0	0	0	0	0	0	0	0	0	1.5	0.375	0	0	0	0	0	0	0	2.8	0	0.7
Otu309	Saccharopolyspora	Saccharopolyspora	0	0	0	0	0	0	0	0	0	0	0	0	0	0	0	0	0	0	1.5	0.375	1.2	1.4	0	0	0.65	0	0	0	0	0
Otu310	Providencia	Providencia	0	0	2.4	0	0.6	0	0	0	0	0	0	0	0	0	0	0	0	0	1.5	0.375	0	0	0	0	0	0	0	0	0	0
Otu311	Actinomycetaceae	Actinomycetaceae	0	0	1.2	0	0.3	0	0	0	0	0	0	0	0	0	0	0	0	0	0	0	1.2	0	0	0	0.3	0	0	0	0	0
Otu312	[Odoribacteraceae]	[Odoribacteraceae]	0	0	0	0	0	0	0	0	0	0	0	2.5	0	0	0.625	0	0	0	0	0	0	0	0	0	0	0	1.4	0	0	0.35
Otu313	Epulopiscium	Epulopiscium	61.7	0	0	0	15.425	0	0	0	0	0	0	0	0	0	0	0	0	0	0	0	0	1.4	0	0	0.35	0	0	0	0	0
Otu314	Enhydrobacter	aerosaccus	0	0	0	0	0	0	0	0	0	0	0	0	0	0	0	1.1	0	0	0	0.275	0	1.4	0	0	0.35	0	1.4	0	0	0.35
Otu315	[Kouleothrixaceae]	[Kouleothrixaceae]	0	0	0	0	0	0	0	0	0	0	0	0	0	0	0	0	0	0	0	0	0	0	0	0	0	0	1.4	1.4	0	0.7
Otu316	Desulfomicrobium	Desulfomicrobium	0	0	0	0	0	0	0	0	0	0	1	0	0	0	0.25	0	0	0	0	0	0	0	1.6	0	0.4	0	0	1.4	0	0.35
Otu317	Brevibacterium	Brevibacterium	0	0	0	0	0	0	0	0	0	0	0	0	0	0	0	0	3.7	0	0	0.925	0	0	0	0	0	0	0	0	0	0
Otu318	Clostridium	maritimum	0	0	0	0	0	0	0	0	0	0	0	0	0	0	0	0	1.2	0	0	0.3	0	0	0	0	0	0	0	0	0	0
Otu319	Acinetobacter	guillouiae	0	0	0	0	0	0	0	0	0	0	0	0	0	0	0	1.1	0	0	0	0.275	0	0	0	0	0	0	1.4	1.4	0	0.7
Otu320	Lactobacillus	ruminis	0	0	0	0	0	0	0	0	0	0	0	0	0	0	0	0	1.2	1.1	1.5	0.95	0	0	0	0	0	0	0	0	0	0
Otu321	Helicobacter	cholecystus	0	0	0	0	0	0	0	0	0	0	0	0	0	0	0	0	0	2.2	0	0.55	0	0	0	0	0	0	0	0	0	0
Otu322	Bifidobacterium	bifidum	0	0	0	0	0	9.7	0	0	0	2.425	0	0	0	0	0	0	0	0	0	0	0	0	0	0	0	0	0	0	0	0
Otu323	Sporosarcina	Sporosarcina	0	0	1.2	0	0.3	0	0	0	0	0	0	14.7	0	0	3.675	0	0	0	0	0	0	0	0	0	0	0	0	0	0	0
Otu324	Clostridium	butyricum	0	0	0	0	0	0	0	0	0	0	0	0	0	0	0	0	0	0	0	0	2.5	0	0	0	0.625	0	0	0	0	0
Otu325	Anaerosinus	glycerini	0	0	0	0	0	0	0	0	0	0	0	0	0	0	0	1.1	0	1.1	0	0.55	0	0	0	0	0	0	0	0	0	0
Otu326	Intrasporangiaceae	Intrasporangiaceae	0	0	0	0	0	0	0	0	0	0	0	0	0	0	0	0	0	0	0	0	2.5	0	0	0	0.625	0	0	0	0	0
Otu327	Quadrisphaera	granulorum	0	0	0	0	0	0	0	0	0	0	0	0	0	0	0	0	1.2	1.1	0	0.575	0	0	0	0	0	0	0	0	0	0
Otu328	Microbacteriaceae	Microbacteriaceae	0	0	0	0	0	0	0	0	0	0	0	0	0	0	0	0	0	0	0	0	0	1.4	0	0	0.35	0	0	0	0	0
Otu329	Bacillus	fumarioli	0	0	0	0	0	0	0	0	0	0	0	0	0	0	0	0	0	0	0	0	0	0	0	0	0	0	0	1.4	1.1	0.625
Otu330	Bradyrhizobiaceae	Bradyrhizobiaceae	0	0	0	0	0	0	0	0	0	0	0	0	0	0	0	0	0	0	0	0	1.2	0	0	0	0.3	0	0	0	0	0
Otu331	Polyangiaceae	Polyangiaceae	0	0	0	0	0	0	0	0	0	0	0	0	0	0	0	1.1	0	0	0	0.275	0	0	0	0	0	0	0	0	0	0
Otu332	Pseudomonas	syringae	0	0	0	0	0	0	0	0	0	0	0	2.5	0	0	0.625	0	0	0	0	0	0	0	0	0	0	0	0	0	0	0
Otu333	Selenomonas	lacticifex	0	0	0	0	0	0	0	0	0	0	0	0	0	0	0	0	0	0	0	0	0	1.4	0	0	0.35	0	0	1.4	0	0.35
Otu334	Pediococcus	cellicola	0	0	0	0	0	0	0	0	0	0	0	0	0	0	0	0	0	1.1	0	0.275	0	0	0	0	0	0	0	0	1.1	0.275
Otu335	Ammoniphilus	oxalaticus	0	0	0	0	0	0	0	0	0	0	0	0	0	0	0	1.1	0	0	0	0.275	0	0	0	1.4	0.35	0	0	0	0	0
Otu336	Streptomycetaceae	Streptomycetaceae	0	0	0	0	0	0	0	0	0	0	0	0	0	0	0	0	0	0	0	0	0	0	0	0	0	2.9	0	0	0	0.725
Otu337	Lactobacillus	zeae	0	0	0	0	0	0	0	0	0	0	0	0	0	0	0	1.1	0	0	1.5	0.65	0	0	0	0	0	0	0	0	0	0
Otu338	Catenibacterium	Catenibacterium	0	0	0	0	0	0	0	0	0	0	0	0	0	0	0	0	0	0	1.5	0.375	1.2	0	0	0	0.3	0	0	0	0	0
Otu339	Flavobacteriales	Flavobacteriales	0	0	0	0	0	0	0	0	0	0	1	0	0	0	0.25	0	0	0	0	0	0	0	0	0	0	1.4	0	0	0	0.35
Otu340	Acidaminococcus	Acidaminococcus	0	0	0	0	0	0	0	0	0	0	0	0	0	0	0	0	0	0	1.5	0.375	0	0	0	0	0	0	0	1.4	0	0.35
Otu341	Enterobacter	nimipressuralis	0	0	0	0	0	0	0	0	0	0	0	2.5	0	0	0.625	0	0	0	0	0	0	0	0	0	0	0	0	0	0	0
Otu342	Saprospiraceae	Saprospiraceae	0	0	0	0	0	0	0	0	0	0	0	0	0	0	0	0	0	0	0	0	0	0	0	0	0	1.4	0	0	1.1	0.625
Otu343	Nocardioides	Nocardioides	0	0	0	0	0	0	0	0	0	0	0	0	0	0	0	0	0	0	0	0	1.2	0	0	0	0.3	0	0	1.4	0	0.35
Otu344	Actinosynnemataceae	Actinosynnemataceae	0	0	0	0	0	0	0	0	0	0	0	0	0	0	0	0	0	1.1	0	0.275	0	0	0	0	0	0	0	0	0	0
Otu345	Enhydrobacter	Enhydrobacter	0	0	0	0	0	0	0	0	0	0	0	0	0	0	0	0	0	0	0	0	1.2	0	0	1.4	0.65	0	0	0	0	0
Otu346	Planctomyces	Planctomyces	0	0	0	0	0	0	0	0	0	0	0	0	0	0	0	0	0	0	0	0	0	0	0	0	0	0	0	0	0	0
Otu347	Moraxellaceae	Moraxellaceae	0	0	0	0	0	0	0	0	0	0	0	0	0	0	0	1.1	0	0	0	0.275	0	1.4	0	0	0.35	0	0	0	0	0
Otu348	Sphingomonadaceae	Sphingomonadaceae	0	0	0	0	0	0	0	0	0	0	0	0	0	0	0	0	0	0	0	0	0	0	0	0	0	1.4	0	0	0	0.35
Otu349	Pelagibacteraceae	Pelagibacteraceae	0	0	0	0	0	0	0	0	0	0	0	0	0	0	0	0	0	0	0	0	0	0	0	0	0	2.9	0	0	0	0.725
Otu350	Erythrobacteraceae	Erythrobacteraceae	0	0	0	0	0	0	0	0	0	0	1	0	0	0	0.25	0	0	0	0	0	0	1.4	0	0	0.35	0	0	0	0	0
Otu351	Arcobacter	Arcobacter	0	0	0	0	0	0	0	0	0	0	0	0	0	0	0	0	0	0	0	0	0	0	0	0	0	1.4	0	0	1.1	0.625
Otu352	Olsenella	profusa	0	0	0	0	0	0	0	0	0	0	0	0	0	11	2.75	0	0	0	0	0	0	0	0	0	0	0	0	0	0	0
Otu353	Streptosporangiaceae	Streptosporangiaceae	0	0	1.2	0	0.3	0	0	0	0	0	0	0	0	0	0	0	0	0	0	0	1.2	0	0	0	0.3	0	0	0	0	0
Otu354	Mycoplasmataceae	Mycoplasmataceae	13.7	0	0	0	3.425	0	0	0	6.9	1.725	0	0	0	0	0	0	0	0	0	0	0	0	0	0	0	0	0	0	0	0
Otu355	Gardnerella	Gardnerella	0	0	0	0	0	0	0	0	0	0	1	0	0	0	0.25	0	0	0	0	0	1.2	0	0	0	0.3	0	0	0	0	0
Otu356	Dialister	Dialister	0	0	0	0	0	0	0	0	0	0	0	0	0	0	0	0	0	0	1.5	0.375	0	0	1.6	0	0.4	0	0	0	0	0
Otu357	Enterococcus	haemoperoxidus	0	0	0	0	0	0	0	0	0	0	0	0	0	0	0	5.4	0	0	0	1.35	0	0	0	0	0	0	0	0	0	0
Otu358	Lentibacillus	Lentibacillus	0	0	0	0	0	0	0	0	0	0	0	0	0	0	0	1.1	0	0	0	0.275	0	0	0	0	0	1.4	0	0	0	0.35
Otu359	Desulfovibrio	longreachensis	0	0	1.2	0	0.3	0	0	0	0	0	0	0	0	0	0	0	0	0	0	0	1.2	0	0	0	0.3	0	0	0	0	0
Otu360	Methylobacteriaceae	Methylobacteriaceae	0	0	0	0	0	0	0	0	0	0	0	0	0	0	0	1.1	0	0	0	0.275	0	1.4	0	0	0.35	0	0	0	0	0
Otu361	Gemm-3	Gemm-3	0	0	0	0	0	0	0	0	0	0	1	0	0	0	0.25	0	0	0	0	0	0	0	0	0	0	0	1.4	0	0	0.35
Otu362	Lysobacter	Lysobacter	0	0	0	0	0	0	0	0	0	0	0	0	0	0	0	0	0	0	0	0	1.2	0	0	0	0.3	0	0	0	1.1	0.275
Otu363	Tepidimicrobium	Tepidimicrobium	0	0	1.2	0	0.3	0	0	0	0	0	0	0	0	0	0	0	0	1.1	0	0.275	0	0	0	0	0	1.4	0	0	0	0.35
Otu364	Gemmata	Gemmata	0	0	0	0	0	0	0	0	0	0	0	0	0	5.5	1.375	0	0	0	0	0	0	1.4	0	0	0.35	0	0	0	0	0
Otu365	gut	metagenome	0	0	0	0	0	0	0	0	0	0	0	0	0	0	0	0	0	0	0	0	1.2	0	1.6	0	0.7	0	0	0	0	0
Otu366	Corynebacterium	variabile	0	0	0	0	0	0	0	0	0	0	0	0	0	0	0	0	0	0	0	0	0	0	0	0	0	0	0	0	1.1	0.275
Otu367	Mycobacterium	Mycobacterium	0	0	0	0	0	0	0	0	0	0	0	0	0	5.5	1.375	0	0	0	0	0	0	0	0	0	0	0	0	1.4	0	0.35
Otu368	RB41	RB41	0	0	0	0	0	0	0	0	0	0	0	0	0	0	0	0	0	0	0	0	1.2	0	0	0	0.3	0	0	0	0	0
Otu369	Streptomyces	radiopugnans	0	0	0	0	0	0	0	0	0	0	0	0	0	0	0	0	0	0	0	0	0	1.4	0	0	0.35	0	0	0	0	0
Otu370	Nitrosomonas	Nitrosomonas	0	0	0	0	0	0	0	0	0	0	1	1.2	0	5.5	1.925	0	0	0	0	0	0	0	0	0	0	0	0	0	0	0
Otu371	Psychrobacter	sanguinis	0	0	0	0	0	0	0	0	0	0	0	0	0	38.4	9.6	0	0	0	0	0	0	0	0	0	0	0	0	0	0	0
Otu372	Arthrobacter	Arthrobacter	0	0	0	0	0	0	0	0	0	0	0	0	0	0	0	0	0	0	0	0	0	1.4	0	0	0.35	0	0	0	0	0
Otu373	Opitutus	Opitutus	0	0	0	0	0	0	0	0	0	0	0	0	0	0	0	0	0	0	0	0	1.2	0	0	0	0.3	0	0	0	0	0
Otu374	Comamonas	Comamonas	0	0	0	0	0	0	0	0	0	0	3.8	0	0	0	0.95	0	0	0	0	0	1.2	0	0	0	0.3	0	0	0	0	0
Otu375	Coprococcus	eutactus	0	0	0	0	0	0	0	0	6.9	1.725	0	0	0	0	0	0	0	0	0	0	0	0	1.6	0	0.4	0	0	0	0	0
Otu376	Exiguobacterium	Exiguobacterium	0	0	0	0	0	0	0	0	0	0	0	0	0	0	0	0	0	0	0	0	0	1.4	0	0	0.35	0	0	0	1.1	0.275
Otu377	Pediococcus	siamensis	0	0	0	0	0	0	0	0	0	0	1	0	0	0	0.25	0	0	0	0	0	0	0	0	0	0	0	0	0	1.1	0.275
Otu378	Rhodoplanes	Rhodoplanes	0	0	0	0	0	0	6.1	0	0	1.525	0	0	0	0	0	0	0	0	0	0	1.2	0	0	0	0.3	0	0	0	0	0
Otu379	Rhizobiaceae	Rhizobiaceae	0	0	0	0	0	0	0	7.8	0	1.95	0	0	0	0	0	0	0	0	0	0	1.2	0	0	0	0.3	0	0	0	0	0
Otu380	Parvimonas	Parvimonas	0	0	0	0	0	0	0	0	0	0	0	0	0	0	0	1.1	0	0	0	0.275	0	0	0	0	0	0	0	0	0	0
Otu381	[Clostridium]	irregulare	0	0	0	0	0	0	0	0	0	0	0	0	0	0	0	0	0	1.1	0	0.275	0	0	0	0	0	0	0	0	0	0
Otu382	Kaistobacter	Kaistobacter	0	0	0	0	0	0	0	0	0	0	0	0	5.5	0	1.375	0	0	0	0	0	0	1.4	0	0	0.35	0	0	0	0	0
Otu383	Reyranella	massiliensis	0	0	0	0	0	4.9	0	0	0	1.225	0	1.2	0	0	0.3	0	0	0	0	0	0	0	1.6	0	0.4	0	0	0	0	0
Otu384	Leifsonia	Leifsonia	0	0	0	0	0	0	0	0	0	0	0	0	0	0	0	1.1	0	0	0	0.275	0	0	0	0	0	0	0	0	0	0
Otu385	Steroidobacter	Steroidobacter	0	0	0	0	0	0	0	0	0	0	0	0	5.5	0	1.375	1.1	0	0	0	0.275	0	0	0	0	0	0	0	0	0	0
Otu386	OM27	OM27	0	0	0	0	0	0	0	0	0	0	0	0	0	0	0	1.1	0	0	0	0.275	0	1.4	0	0	0.35	0	0	0	0	0
Otu387	Rhodospirillaceae	Rhodospirillaceae	0	0	0	0	0	0	0	0	0	0	0	0	0	0	0	0	0	1.1	0	0.275	0	0	0	0	0	1.4	0	0	0	0.35
Otu388	Elusimicrobium	minutum	0	0	0	0	0	0	0	0	0	0	1	0	0	0	0.25	0	0	0	0	0	0	0	0	1.4	0.35	0	0	0	0	0
Otu389	Chitinophagaceae	Chitinophagaceae	0	0	0	0	0	0	0	0	0	0	0	0	0	0	0	0	0	0	0	0	0	0	0	0	0	0	1.4	0	0	0.35
Otu390	Tissierella_Soehngenia	Tissierella_Soehngenia	0	0	0	0	0	0	0	0	0	0	0	0	0	0	0	0	0	0	0	0	0	0	0	0	0	1.4	1.4	0	0	0.7
Otu391	Succinivibrionaceae	Succinivibrionaceae	0	0	0	0	0	0	0	0	96.3	24.075	0	0	0	0	0	0	0	0	0	0	0	0	0	0	0	0	0	0	0	0
Otu392	Selenomonas	Selenomonas	0	0	0	0	0	0	0	0	6.9	1.725	0	0	0	0	0	0	0	0	0	0	0	0	0	0	0	0	0	0	0	0
Otu393	Verrucomicrobium	Verrucomicrobium	0	0	0	0	0	0	0	0	0	0	1	0	0	0	0.25	0	0	0	0	0	0	0	0	0	0	0	0	0	0	0
Otu394	Nostocales	Nostocales	0	0	0	0	0	0	0	0	0	0	0	0	0	0	0	0	0	0	0	0	0	0	0	0	0	0	1.4	0	0	0.35
Otu395	ABY1	ABY1	0	0	0	0	0	0	0	0	0	0	0	0	0	0	0	0	0	0	0	0	0	0	0	0	0	0	0	0	1.1	0.275
Otu396	Alteromonadales	Alteromonadales	0	0	0	0	0	0	0	0	0	0	0	0	0	0	0	0	0	0	0	0	0	0	0	0	0	0	0	1.4	0	0.35
Otu397	Curtobacterium	Curtobacterium	0	0	0	0	0	0	0	0	0	0	0	0	0	0	0	1.1	0	0	0	0.275	0	0	0	0	0	0	0	0	0	0
Otu398	Olsenella	umbonata	0	0	0	0	0	0	0	0	0	0	0	0	0	0	0	0	0	0	1.5	0.375	0	0	0	0	0	0	0	0	0	0
Otu399	Solibacterales	Solibacterales	0	0	0	0	0	0	0	0	0	0	0	0	0	0	0	0	0	0	0	0	0	1.4	0	0	0.35	0	0	0	0	0
Otu400	Dermacoccus	Dermacoccus	0	0	0	0	0	0	0	0	0	0	0	0	0	0	0	0	0	0	0	0	0	0	0	0	0	0	0	0	1.1	0.275
Otu401	Acinetobacter	rhizosphaerae	0	0	0	0	0	0	0	0	0	0	1	0	0	0	0.25	0	0	0	0	0	0	0	0	0	0	0	0	0	0	0
Otu402	Antarctobacter	Antarctobacter	0	0	0	0	0	0	0	0	0	0	0	0	0	0	0	0	0	0	0	0	0	0	0	0	0	0	0	0	1.1	0.275
Otu403	Lachnoanaerobaculum	orale	0	0	0	0	0	0	0	0	0	0	0	0	0	0	0	1.1	0	0	0	0.275	0	0	0	0	0	0	0	0	0	0
Otu404	Epsilonproteobacteria	Epsilonproteobacteria	0	0	0	0	0	0	0	0	0	0	0	0	0	0	0	1.1	0	0	0	0.275	0	0	0	0	0	0	0	0	0	0
Otu405	Muricauda	olearia	0	0	0	0	0	0	0	0	0	0	0	0	0	0	0	0	0	0	0	0	0	0	0	0	0	0	0	0	0	0
Otu406	Catenibacterium	mitsuokai	0	0	0	0	0	0	0	0	0	0	0	0	0	0	0	0	0	0	1.5	0.375	0	0	0	0	0	0	0	0	0	0
Otu407	Corynebacterium	renale	0	0	0	0	0	0	0	0	0	0	0	0	0	0	0	0	0	0	1.5	0.375	0	0	0	0	0	0	0	0	0	0
Otu408	Thermobacillus	Thermobacillus	0	0	0	0	0	0	0	0	0	0	0	0	0	0	0	0	0	0	0	0	0	0	0	0	0	0	1.4	0	0	0.35
Otu409	Aneurinibacillus	migulanus	0	0	0	0	0	0	0	0	0	0	0	0	0	0	0	0	0	0	0	0	1.2	0	0	0	0.3	0	0	0	0	0
Otu410	Clostridium	ramosum	0	0	1.2	0	0.3	0	0	0	0	0	0	0	0	0	0	0	0	0	0	0	0	0	0	0	0	0	0	0	0	0
Otu411	Georgenia	Georgenia	0	0	0	0	0	0	0	0	0	0	0	0	0	0	0	0	0	0	0	0	0	0	0	0	0	0	0	0	1.1	0.275
Otu412	Kurthia	gibsonii	0	0	0	0	0	0	0	0	0	0	0	1.2	0	0	0.3	0	0	0	0	0	0	0	0	0	0	0	0	0	0	0
Otu413	Chitinophaga	Chitinophaga	0	0	0	0	0	0	0	0	0	0	0	0	0	0	0	0	0	1.1	0	0.275	0	0	0	0	0	0	0	0	0	0
Otu414	Lactobacillus	iners	0	0	0	0	0	0	0	0	0	0	0	0	0	0	0	0	0	0	0	0	1.2	0	0	0	0.3	0	0	0	0	0
Otu415	Vibrio	Vibrio	0	0	0	0	0	0	0	0	0	0	0	0	0	0	0	0	0	0	0	0	0	0	0	0	0	0	0	1.4	0	0.35
Otu416	Rathayibacter	Rathayibacter	0	0	0	0	0	0	0	0	0	0	0	0	0	0	0	1.1	0	0	0	0.275	0	0	0	0	0	0	0	0	0	0
Otu417	Bacteroides	plebeius	0	0	0	0	0	0	0	0	0	0	0	0	0	0	0	1.1	0	0	0	0.275	0	0	0	0	0	0	0	0	0	0
Otu418	Aeromicrobium	Aeromicrobium	0	0	0	0	0	0	0	0	0	0	0	0	0	0	0	0	0	0	0	0	0	0	0	0	0	0	0	1.4	0	0.35
Otu419	Thermoactinomyces	sanguinis	0	0	0	0	0	0	0	0	0	0	0	0	0	0	0	0	0	0	0	0	0	0	0	0	0	0	1.4	0	0	0.35
Otu420	Candidatus_Aquiluna	rubra	0	0	0	0	0	0	0	0	0	0	0	0	0	0	0	0	0	0	1.5	0.375	0	0	0	0	0	0	0	0	0	0
Otu421	Chlamydia	psittaci	0	0	0	0	0	0	0	0	0	0	0	0	0	0	0	0	0	0	0	0	1.2	0	0	0	0.3	0	0	0	0	0
Otu422	Kocuria	palustris	0	0	0	0	0	0	0	0	0	0	0	0	0	0	0	0	0	0	0	0	0	1.4	0	0	0.35	0	0	0	0	0
Otu423	Chloronema	Chloronema	0	0	0	0	0	0	0	0	0	0	0	0	0	0	0	0	0	0	0	0	0	0	0	0	0	0	1.4	0	0	0.35
Otu424	Nocardioides	hwasunensis	0	0	0	0	0	0	0	0	0	0	0	0	0	0	0	0	0	0	0	0	0	0	0	0	0	0	0	1.4	0	0.35
Otu425	Sebaldella	termitidis	0	0	0	0	0	0	0	0	0	0	0	0	0	0	0	0	0	1.1	0	0.275	0	0	0	0	0	0	0	0	0	0
Otu426	Oceanobacillus	caeni	0	0	0	0	0	0	0	0	0	0	0	0	0	0	0	0	0	0	0	0	0	0	0	0	0	0	0	0	1.1	0.275
Otu427	Ponticaulis	koreensis	0	0	0	0	0	0	0	0	0	0	0	0	0	0	0	0	0	0	1.5	0.375	0	0	0	0	0	0	0	0	0	0
Otu428	Nocardioides	pyridinolyticus	0	0	0	0	0	0	0	0	0	0	0	0	0	0	0	0	0	0	0	0	0	0	0	0	0	1.4	0	0	0	0.35
Otu429	Thalassobius	mediterraneus	0	0	0	0	0	0	0	0	0	0	0	0	0	0	0	0	0	0	0	0	0	1.4	0	0	0.35	0	0	0	0	0
Otu430	Cytophaga	Cytophaga	0	0	0	0	0	0	0	0	0	0	0	0	0	0	0	0	0	0	0	0	0	0	0	0	0	0	0	0	0	0
Otu431	Symbiobacterium	thermophilum	0	0	0	0	0	0	0	0	0	0	0	0	0	0	0	0	0	0	0	0	1.2	0	0	0	0.3	0	0	0	0	0
Otu432	Flavobacterium	Flavobacterium	0	0	0	0	0	0	0	0	0	0	0	0	0	0	0	0	0	0	0	0	0	0	0	0	0	0	0	1.4	0	0.35
Otu433	Labrenzia	aggregata	0	0	0	0	0	0	0	0	0	0	0	0	0	0	0	0	0	0	1.5	0.375	0	0	0	0	0	0	0	0	0	0
Otu434	Muricauda	Muricauda	0	0	0	0	0	0	0	0	0	0	0	0	0	0	0	0	0	0	0	0	0	0	0	0	0	1.4	0	0	0	0.35
Otu435	Phycisphaerales	Phycisphaerales	0	0	0	0	0	0	0	0	0	0	0	0	0	0	0	0	0	0	0	0	0	0	0	0	0	1.4	0	0	0	0.35
Otu436	[Roseiflexales]	[Roseiflexales]	0	0	0	0	0	0	0	0	0	0	0	0	0	0	0	0	0	0	0	0	1.2	0	0	0	0.3	0	0	0	0	0
Otu437	Ureaplasma	Ureaplasma	0	0	0	0	0	0	0	0	0	0	0	0	0	0	0	0	0	1.1	0	0.275	0	0	0	0	0	0	0	0	0	0
Otu438	Dysgonomonas	Dysgonomonas	0	0	0	0	0	0	0	0	0	0	0	0	0	0	0	1.1	0	0	0	0.275	0	0	0	0	0	0	0	0	0	0
Otu439	Hyphomicrobium	Hyphomicrobium	0	0	0	0	0	0	0	0	0	0	0	0	0	0	0	0	0	0	0	0	1.2	0	0	0	0.3	0	0	0	0	0
Otu440	Paenibacillaceae	Paenibacillaceae	0	0	0	0	0	0	0	0	0	0	0	0	0	0	0	0	0	0	0	0	0	0	0	0	0	1.4	0	0	0	0.35
Otu441	Moryella	Moryella	0	0	0	0	0	0	0	0	0	0	0	0	0	0	0	1.1	0	0	0	0.275	0	0	0	0	0	0	0	0	0	0
Otu442	Butyrivibrio	Butyrivibrio	0	0	0	0	0	0	0	0	0	0	0	2.5	0	0	0.625	0	0	0	0	0	0	0	0	0	0	0	0	0	0	0
Otu443	Acidimicrobiales	Acidimicrobiales	0	0	0	0	0	0	0	0	0	0	1	0	0	0	0.25	0	0	0	0	0	0	0	0	0	0	0	0	0	0	0
Otu444	C0119	C0119	0	0	0	0	0	0	0	0	0	0	0	0	0	0	0	0	0	0	0	0	0	1.4	0	0	0.35	0	0	0	0	0
Otu445	Bacillus	thermoamylovorans	0	0	0	0	0	0	0	0	0	0	0	0	0	0	0	0	0	0	0	0	1.2	0	0	0	0.3	0	0	0	0	0
Otu446	Clostridium	islandicum	0	0	0	0	0	0	0	0	0	0	0	0	0	0	0	0	1.2	0	0	0.3	0	0	0	0	0	0	0	0	0	0
Otu447	Yaniellaceae	Yaniellaceae	0	0	0	0	0	0	0	0	0	0	0	1.2	0	0	0.3	0	0	0	0	0	0	0	0	0	0	0	0	0	0	0
Otu448	Sporichthya	Sporichthya	0	0	0	0	0	0	0	0	0	0	0	0	0	0	0	0	0	0	0	0	0	1.4	0	0	0.35	0	0	0	0	0
Otu449	ZB2	ZB2	0	0	0	0	0	0	0	0	0	0	0	0	0	0	0	0	0	0	0	0	0	0	0	0	0	0	0	0	1.1	0.275
Otu450	Solirubrobacter	Solirubrobacter	0	0	0	0	0	0	0	0	0	0	0	0	0	0	0	0	0	0	0	0	0	0	0	0	0	0	1.4	0	0	0.35
Otu451	C111	C111	0	0	0	0	0	0	0	0	0	0	0	0	0	0	0	0	0	0	0	0	0	0	0	1.4	0.35	0	0	0	0	0
Otu452	Suttonella	Suttonella	0	0	0	0	0	0	0	0	0	0	0	0	0	0	0	1.1	0	0	0	0.275	0	0	0	0	0	0	0	0	0	0
Otu453	Caloramator	Caloramator	0	0	0	0	0	0	0	0	0	0	0	0	0	0	0	0	0	0	0	0	0	0	0	0	0	0	0	0	1.1	0.275
Otu454	Micromonosporaceae	Micromonosporaceae	0	0	0	0	0	0	0	0	0	0	0	0	0	0	0	0	1.2	0	0	0.3	0	0	0	0	0	0	0	0	0	0
Otu455	Streptomyces	mashuensis	0	0	0	0	0	0	0	0	0	0	0	0	0	0	0	1.1	0	0	0	0.275	0	0	0	0	0	0	0	0	0	0
Otu456	AKIW781	AKIW781	0	0	0	0	0	0	0	0	0	0	0	0	0	0	0	0	0	0	0	0	1.2	0	0	0	0.3	0	0	0	0	0
Otu457	Solimonas	soli	0	0	0	0	0	0	0	0	0	0	0	0	0	0	0	0	0	0	0	0	1.2	0	0	0	0.3	0	0	0	0	0
Otu458	Shinella	granuli	0	0	0	0	0	0	0	0	0	0	0	0	0	0	0	0	1.2	0	0	0.3	0	0	0	0	0	0	0	0	0	0
Otu459	Fusobacteriales	Fusobacteriales	0	0	0	0	0	0	0	0	0	0	0	0	0	0	0	0	0	0	1.5	0.375	0	0	0	0	0	0	0	0	0	0
Otu460	Halostagnicola	larsenii	0	0	0	0	0	0	0	0	0	0	0	0	0	0	0	0	0	0	0	0	0	1.4	0	0	0.35	0	0	0	0	0
Otu461	Ardenscatena	Ardenscatena	0	0	0	0	0	0	0	0	0	0	0	0	0	0	0	1.1	0	0	0	0.275	0	0	0	0	0	0	0	0	0	0
Otu462	Erythrobacter	citreus	0	0	0	0	0	0	0	0	0	0	0	1.2	0	0	0.3	0	0	0	0	0	0	0	0	0	0	0	0	0	0	0
Otu463	Rhodospirillales	Rhodospirillales	0	0	0	0	0	0	0	0	0	0	0	0	0	0	0	0	0	0	0	0	0	0	1.6	0	0.4	0	0	0	0	0
Otu464	Nocardiopsis	Nocardiopsis	0	0	1.2	0	0.3	0	0	0	0	0	0	0	0	0	0	0	0	0	0	0	0	0	0	0	0	0	0	0	0	0
Otu465	Peptoniphilus	Peptoniphilus	0	0	0	0	0	0	0	0	0	0	0	0	0	0	0	0	0	0	0	0	0	0	0	0	0	0	0	0	0	0
Otu466	Iamia	Iamia	0	0	0	0	0	0	0	0	0	0	0	0	0	0	0	0	0	0	0	0	0	0	0	0	0	1.4	0	0	0	0.35
Otu467	Pseudoxanthomonas	mexicana	0	0	0	0	0	0	0	0	0	0	0	0	0	0	0	0	0	1.1	0	0.275	0	0	0	0	0	0	0	0	0	0
Otu468	Ensifer	adhaerens	0	0	0	0	0	0	0	0	0	0	0	0	0	0	0	0	1.2	0	0	0.3	0	0	0	0	0	0	0	0	0	0
Otu469	Nostocaceae	Nostocaceae	0	0	0	0	0	0	0	0	0	0	0	0	0	0	0	0	0	0	0	0	1.2	0	0	0	0.3	0	0	0	0	0
Otu470	Salsuginibacillus	kocurii	0	0	0	0	0	0	0	0	0	0	0	0	0	0	0	0	0	0	0	0	1.2	0	0	0	0.3	0	0	0	0	0
Otu471	Cellulosibacter	alkalithermophilus	0	0	0	0	0	0	0	0	0	0	0	0	0	0	0	0	0	0	0	0	0	0	0	0	0	0	0	0	1.1	0.275
Otu472	V1B07b93	V1B07b93	0	0	1.2	0	0.3	0	0	0	0	0	0	2.5	0	0	0.625	0	0	1.1	3	1.025	0	1.4	1.6	0	0.75	0	0	1.4	0	0.35
Otu473	Kluyvera	cryocrescens	0	0	0	0	0	0	0	0	0	0	0	1.2	0	0	0.3	0	0	0	0	0	0	0	0	0	0	0	0	0	0	0
Otu474	Anaerobiospirillum	Anaerobiospirillum	0	0	0	20	5	0	0	0	0	0	0	0	0	0	0	0	0	0	0	0	0	0	0	0	0	0	0	0	0	0
Otu475	Micromonospora	Micromonospora	0	5.6	0	0	1.4	0	0	0	0	0	0	0	0	0	0	0	0	0	0	0	0	0	0	0	0	0	0	0	0	0
Otu476	Bacillus	flexus	6.9	0	0	0	1.725	0	0	0	0	0	0	0	0	0	0	0	0	0	0	0	0	0	0	0	0	0	0	0	0	0
Otu477	Promicromonosporaceae	Promicromonosporaceae	0	0	0	0	0	0	0	0	0	0	0	0	0	5.5	1.375	0	0	0	0	0	0	0	0	0	0	0	0	0	0	0
Otu478	Anaerobiospirillum	thomasii	0	0	0	0	0	0	0	0	6.9	1.725	0	0	0	0	0	0	0	0	0	0	0	0	0	0	0	0	0	0	0	0
Otu479	Clostridium	tyrobutyricum	0	0	0	0	0	0	0	0	0	0	0	0	0	0	0	0	0	0	0	0	0	0	0	1.4	0.35	0	0	0	0	0
Otu480	Gaiellaceae	Gaiellaceae	0	0	0	0	0	0	0	0	0	0	0	0	0	0	0	0	0	0	0	0	1.2	0	0	0	0.3	0	0	0	0	0
Otu481	Solibacillus	Solibacillus	0	0	0	0	0	0	0	0	0	0	0	0	0	0	0	0	0	0	0	0	0	1.4	0	0	0.35	0	0	0	0	0
Otu482	d153	d153	0	0	0	0	0	0	0	0	0	0	0	0	0	0	0	0	1.2	0	0	0.3	0	0	0	0	0	0	0	0	1.1	0.275
Otu483	Aeromonas	Aeromonas	0	0	0	0	0	0	0	0	0	0	1	0	0	0	0.25	0	0	0	0	0	0	0	0	0	0	0	0	0	0	0
Otu484	[Chthoniobacteraceae]	[Chthoniobacteraceae]	0	0	0	0	0	0	0	0	0	0	0	0	0	0	0	0	0	0	0	0	0	1.4	0	0	0.35	0	0	0	0	0
Otu485	JG30-KF-CM45	JG30-KF-CM45	0	0	0	0	0	0	0	0	0	0	1	0	0	0	0.25	0	0	0	0	0	0	0	0	0	0	0	0	0	0	0
Otu486	Brachybacterium	Brachybacterium	0	0	0	0	0	14.6	0	0	6.9	5.375	0	0	0	0	0	0	0	0	0	0	0	0	0	0	0	0	0	0	0	0
Otu487	Olsenella	uli	0	0	0	0	0	0	0	0	0	0	0	0	0	0	0	0	0	0	1.5	0.375	0	0	0	0	0	0	0	0	0	0
Otu488	Stenotrophomonas	maltophilia	0	0	0	0	0	0	0	0	0	0	0	0	0	0	0	0	0	0	0	0	0	0	0	1.4	0.35	0	0	0	0	0
Otu489	Novosphingobium	Novosphingobium	0	0	0	0	0	0	0	0	0	0	0	0	0	0	0	0	0	0	0	0	0	0	1.6	0	0.4	0	0	0	0	0
Otu490	Alistipes	onderdonkii	0	0	0	0	0	0	0	0	0	0	0	0	0	0	0	1.1	0	0	0	0.275	0	0	0	0	0	0	0	0	0	0
Otu491	Lactonifactor	longoviformis	0	0	0	0	0	0	0	0	0	0	1	0	0	0	0.25	0	0	0	0	0	0	0	0	0	0	0	0	0	0	0
Otu492	Pseudonocardiaceae	Pseudonocardiaceae	0	0	0	0	0	0	0	0	0	0	0	0	0	0	0	0	0	0	1.5	0.375	0	0	0	0	0	0	0	0	0	0
Otu493	Anaerococcus	Anaerococcus	0	0	0	0	0	0	0	0	0	0	0	0	0	0	0	0	0	0	0	0	0	1.4	0	0	0.35	0	0	0	0	0
Otu494	SJA-15	SJA-15	0	0	0	0	0	0	0	0	0	0	0	0	0	0	0	0	0	0	0	0	0	0	0	0	0	0	0	1.4	0	0.35
Otu495	[Ruminococcus]	[Ruminococcus]	0	0	0	0	0	0	0	0	0	0	0	0	0	0	0	0	0	3.3	0	0.825	0	0	0	0	0	0	0	0	0	0
Otu496	Conchiformibius	kuhniae	0	0	1.2	0	0.3	0	0	0	0	0	0	0	0	0	0	3.2	1.2	0	1.5	1.475	0	0	0	0	0	0	0	0	0	0
Otu497	Salinicoccus	Salinicoccus	0	0	0	0	0	4.9	0	0	0	1.225	0	0	0	0	0	0	0	0	0	0	0	0	0	0	0	0	0	0	0	0
Otu498	Clostridium	clostridioforme	0	0	0	0	0	0	0	0	0	0	0	0	0	0	0	0	0	0	0	0	0	0	0	0	0	0	0	0	0	0
Otu499	Bacteroides	caccae	0	0	0	0	0	0	6.1	0	0	1.525	0	0	0	0	0	0	0	0	0	0	0	0	0	0	0	0	0	0	0	0
Otu500	Pediococcus	acidilactici	0	0	0	0	0	0	0	0	0	0	0	0	0	0	0	0	0	0	0	0	0	0	0	0	0	0	0	0	0	0
Otu501	Megasphaera	Megasphaera	0	0	0	0	0	0	0	0	0	0	0	0	0	0	0	0	0	0	0	0	0	0	0	0	0	0	0	0	0	0
Otu502	Paenibacillus	amylolyticus	6.9	0	0	0	1.725	0	0	0	0	0	0	0	0	0	0	0	0	0	0	0	0	0	0	0	0	0	0	0	0	0
Otu503	[Eubacterium]	biforme	0	0	0	0	0	0	0	0	0	0	0	0	0	0	0	0	0	0	0	0	0	0	0	0	0	0	0	0	0	0
Otu504	Brachybacterium	conglomeratum	0	0	0	0	0	4.9	0	0	0	1.225	0	0	0	0	0	0	0	0	0	0	0	0	0	0	0	0	0	0	0	0
Otu505	Actinoplanes	globisporus	6.9	0	0	0	1.725	0	0	0	0	0	0	0	0	0	0	0	0	0	0	0	0	0	0	0	0	0	0	0	0	0
Otu506	p-2534-18B5	p-2534-18B5	0	0	0	0	0	0	0	0	0	0	0	0	0	0	0	0	0	0	0	0	0	0	0	0	0	0	0	0	0	0
Otu507	Methanobrevibacter	Methanobrevibacter	0	0	0	0	0	0	0	0	0	0	0	0	5.5	0	1.375	0	0	0	0	0	0	0	0	0	0	0	0	0	0	0
Otu508	Phycisphaeraceae	Phycisphaeraceae	0	0	0	0	0	0	0	0	0	0	0	0	0	5.5	1.375	0	0	0	0	0	0	0	0	0	0	0	0	0	0	0
Otu509	Agrobacterium	Agrobacterium	0	0	0	6.7	1.675	0	0	0	0	0	0	0	0	0	0	0	0	0	0	0	0	0	0	0	0	0	0	0	0	0
Otu510	Listeria	weihenstephanensis	0	0	0	0	0	0	0	0	0	0	0	0	0	0	0	1.1	0	0	0	0.275	0	0	0	0	0	0	0	0	0	0
Otu511	Streptomyces	mirabilis	0	0	0	6.7	1.675	0	0	0	0	0	0	0	0	0	0	0	0	0	0	0	0	0	0	0	0	0	0	0	0	0
Otu512	Nocardiopsis	listeri	0	0	0	0	0	0	0	0	6.9	1.725	0	0	0	0	0	0	0	0	0	0	0	0	0	0	0	0	0	0	0	0
Otu513	Geodermatophilus	obscurus	0	0	0	0	0	0	0	0	0	0	0	0	5.5	0	1.375	0	0	0	0	0	0	0	0	0	0	0	0	0	0	0
Otu514	Neisseria	oralis	0	0	0	0	0	0	0	0	0	0	0	0	0	0	0	0	0	0	0	0	0	0	0	0	0	0	0	0	0	0
Otu515	Megamonas	Megamonas	0	0	0	0	0	0	0	0	0	0	0	0	0	0	0	0	0	0	0	0	0	0	0	0	0	0	0	0	0	0
Otu516	mb2424	mb2424	0	0	0	6.7	1.675	0	0	0	0	0	0	0	0	0	0	0	0	0	0	0	0	0	0	0	0	0	0	0	0	0
Otu517	Micromonospora	coxensis	0	0	0	0	0	0	6.1	0	0	1.525	0	0	0	0	0	0	0	0	0	0	0	0	0	0	0	0	0	0	0	0
Otu518	Microbacterium	Microbacterium	0	0	0	0	0	0	0	0	0	0	0	0	0	0	0	0	0	0	0	0	0	0	0	0	0	0	0	0	0	0
Otu519	Collinsella	Collinsella	0	0	0	0	0	0	0	0	0	0	0	0	0	0	0	0	0	0	0	0	0	0	0	0	0	0	0	0	0	0
Otu520	Haemophilus	Haemophilus	0	0	0	0	0	4.9	0	0	0	1.225	0	0	0	0	0	0	0	0	0	0	0	0	0	0	0	0	0	0	0	0
Otu521	Gemm-1	Gemm-1	0	0	0	0	0	0	0	0	0	0	0	0	0	0	0	0	0	0	0	0	0	0	0	0	0	0	0	0	0	0
Otu522	Bifidobacterium	thermacidophilum	0	0	0	0	0	0	0	0	0	0	0	0	0	0	0	0	0	0	0	0	0	0	0	0	0	0	0	0	1.1	0.275
Otu523	OPB41	OPB41	0	0	0	0	0	0	0	0	0	0	0	0	0	0	0	0	0	0	0	0	1.2	0	0	0	0.3	0	0	0	0	0
Otu524	Prevotella	stercorea	0	0	0	0	0	0	0	0	0	0	0	0	0	0	0	0	0	0	0	0	0	0	1.6	0	0.4	0	0	0	0	0
Otu525	Azospirillum	brasilense	0	0	0	0	0	0	0	0	0	0	0	0	0	0	0	0	0	0	0	0	1.2	0	0	0	0.3	0	0	0	0	0
Otu526	Klebsiella	pneumoniae	0	0	0	0	0	0	0	0	0	0	0	1.2	0	0	0.3	0	0	0	0	0	0	0	0	0	0	0	0	0	0	0
Otu527	Petrimonas	sulfuriphila	0	0	0	0	0	0	0	0	0	0	0	1.2	0	0	0.3	0	0	0	0	0	0	0	0	0	0	0	0	0	0	0
Otu528	Paracoccus	marcusii	0	0	0	0	0	0	0	0	0	0	0	0	0	0	0	0	0	0	1.5	0.375	0	0	0	0	0	0	0	0	0	0
Otu529	Bacillus	odysseyi	0	0	0	0	0	0	0	0	0	0	0	0	0	0	0	0	0	0	0	0	0	0	0	0	0	0	1.4	0	0	0.35
Otu530	Beijerinckiaceae	Beijerinckiaceae	0	0	0	0	0	0	0	0	0	0	0	0	0	0	0	0	0	0	0	0	1.2	0	0	0	0.3	0	0	0	0	0
Otu531	Thalassospira	xiamenensis	0	0	0	0	0	0	0	0	0	0	0	1.2	0	0	0.3	0	0	0	0	0	0	0	0	0	0	0	0	0	0	0
Otu532	SHA-98	SHA-98	0	0	0	0	0	0	0	0	0	0	1	0	0	0	0.25	0	0	0	0	0	0	0	0	0	0	0	0	0	0	0
Otu533	Paracoccus	aminovorans	0	0	0	0	0	0	0	0	0	0	0	0	0	0	0	0	0	1.1	0	0.275	0	0	0	0	0	0	0	0	0	0
Otu534	Phyllobacteriaceae	Phyllobacteriaceae	0	0	0	0	0	0	0	0	0	0	0	0	0	0	0	0	0	0	0	0	1.2	0	0	0	0.3	0	0	0	0	0
Otu535	Nitrosomonadaceae	Nitrosomonadaceae	0	0	0	0	0	0	0	0	0	0	1	0	0	0	0.25	0	0	0	0	0	0	0	0	0	0	0	0	0	0	0
Otu536	Serpens	flexibilis	0	0	0	0	0	0	0	0	0	0	0	0	0	0	0	0	0	0	0	0	1.2	0	0	0	0.3	0	0	0	0	0
Otu537	Actinomadura	Actinomadura	0	0	0	0	0	0	0	0	0	0	1	0	0	0	0.25	0	0	0	0	0	0	0	0	0	0	0	0	0	0	0
Otu538	Geobacillus	thermodenitrificans	0	0	0	0	0	0	0	0	0	0	0	0	0	0	0	0	0	0	0	0	0	0	0	0	0	1.4	0	0	0	0.35
Otu539	B-42	B-42	0	0	0	0	0	0	0	0	0	0	0	0	0	0	0	0	0	0	0	0	1.2	0	0	0	0.3	0	0	0	0	0
Otu540	Lysobacter	niabensis	0	0	0	0	0	0	0	0	0	0	0	0	0	0	0	0	0	0	0	0	0	1.4	0	0	0.35	0	0	0	0	0
Otu541	SJA-22	SJA-22	0	0	0	0	0	0	0	0	0	0	0	0	0	0	0	1.1	0	0	0	0.275	0	0	0	0	0	0	0	0	0	0
Otu542	Oleibacter	Oleibacter	0	0	0	0	0	0	0	0	0	0	0	0	0	0	0	0	0	0	0	0	0	0	0	0	0	0	0	1.4	0	0.35
Otu543	Isosphaeraceae	Isosphaeraceae	0	0	0	0	0	0	0	0	0	0	0	0	0	0	0	0	0	0	0	0	1.2	0	0	0	0.3	0	0	0	0	0
Otu544	agg27	agg27	0	0	1.2	0	0.3	0	0	0	0	0	0	0	0	0	0	0	0	0	0	0	0	0	0	0	0	0	0	0	0	0
Otu545	Limnobacter	litoralis	0	0	0	0	0	0	0	0	0	0	0	0	0	0	0	1.1	0	0	0	0.275	0	0	0	0	0	0	0	0	0	0
Otu546	Pirellulaceae	Pirellulaceae	0	0	0	0	0	0	0	0	0	0	0	0	0	0	0	0	0	0	0	0	0	0	0	0	0	0	0	1.4	0	0.35
Otu547	Bacillus	safensis	0	0	0	0	0	0	0	0	0	0	0	0	0	0	0	0	0	0	0	0	1.2	0	0	0	0.3	0	0	0	0	0
Otu548	Clostridium	hathewayi	0	0	0	0	0	0	0	0	0	0	0	0	0	0	0	0	0	0	1.5	0.375	0	0	0	0	0	0	0	0	0	0
Otu549	Sphingomonas	Sphingomonas	0	0	0	0	0	0	0	0	0	0	0	0	0	0	0	0	0	0	0	0	1.2	0	0	0	0.3	0	0	0	0	0
Otu550	Marinobacter	Marinobacter	0	0	0	0	0	0	0	0	0	0	0	1.2	0	0	0.3	0	0	0	0	0	0	0	0	0	0	0	0	0	0	0
Otu551	Listeria	fleischmannii	0	0	0	0	0	0	0	0	0	0	0	0	0	0	0	0	0	0	0	0	0	0	0	0	0	0	0	1.4	0	0.35
Otu552	Thermoleophilia	Thermoleophilia	0	0	0	0	0	0	0	0	0	0	0	0	0	0	0	0	0	0	0	0	1.2	0	0	0	0.3	0	0	0	0	0
Otu553	Azospirillum	Azospirillum	0	0	0	0	0	0	0	0	0	0	0	0	0	0	0	1.1	0	0	0	0.275	0	0	0	0	0	0	0	0	0	0
Otu554	Mitsuokella	multacida	0	0	0	0	0	0	0	0	0	0	0	0	0	0	0	0	0	0	1.5	0.375	0	0	0	0	0	0	0	0	0	0
Otu555	Oceanobacillus	chironomi	0	0	0	0	0	0	0	0	0	0	0	0	0	0	0	0	0	0	1.5	0.375	0	0	0	0	0	0	0	0	0	0
Otu556	Haloferula	Haloferula	0	0	0	0	0	0	0	0	0	0	0	0	0	0	0	0	0	0	0	0	0	0	0	1.4	0.35	0	0	0	0	0
Otu557	Sporosarcina	ginsengi	0	0	0	0	0	0	0	0	0	0	0	0	0	0	0	0	0	0	0	0	1.2	0	0	0	0.3	0	0	0	0	0
Otu558	Myxococcales	Myxococcales	0	0	0	0	0	0	0	0	0	0	0	0	0	0	0	0	0	0	0	0	0	1.4	0	0	0.35	0	0	0	0	0
Otu559	Moraxella	Moraxella	0	0	0	0	0	0	0	0	0	0	0	0	0	0	0	0	0	1.1	0	0.275	0	0	0	0	0	0	0	0	0	0
Otu560	Aquicella	Aquicella	0	0	0	0	0	0	0	0	0	0	0	0	0	0	0	0	0	0	0	0	0	0	0	0	0	0	0	1.4	0	0.35
Otu561	Pseudoxanthomonas	Pseudoxanthomonas	0	0	0	0	0	0	0	0	0	0	0	0	0	0	0	0	0	1.1	0	0.275	0	0	0	0	0	0	0	0	0	0
Otu562	Bifidobacterium	longum	0	0	0	0	0	0	0	0	0	0	1	0	0	0	0.25	0	0	0	0	0	0	0	0	0	0	0	0	0	0	0
Otu563	Pseudonocardia	Pseudonocardia	0	0	0	0	0	0	0	0	0	0	0	0	0	0	0	0	0	0	0	0	0	1.4	0	0	0.35	0	0	0	0	0
Otu564	Ellin6529	Ellin6529	0	0	0	0	0	0	0	0	0	0	0	0	0	0	0	0	0	0	0	0	0	1.4	0	0	0.35	0	0	0	0	0
Otu565	Ureibacillus	Ureibacillus	0	0	0	0	0	0	0	0	0	0	0	0	0	0	0	1.1	0	0	0	0.275	0	0	0	0	0	0	0	0	0	0
Otu566	GCA004	GCA004	0	0	0	0	0	0	0	0	0	0	0	0	0	0	0	0	0	0	0	0	0	0	0	0	0	0	0	1.4	0	0.35
Otu567	Nautella	italica	0	0	0	0	0	0	0	0	0	0	0	0	0	0	0	0	0	0	0	0	0	0	0	0	0	0	0	1.4	0	0.35
Otu568	Sandaracinobacter	sibiricus	0	0	0	0	0	0	0	0	0	0	0	0	0	0	0	0	0	0	0	0	0	0	0	0	0	0	0	1.4	0	0.35
Otu569	Williamsia	Williamsia	0	0	0	0	0	0	0	0	0	0	0	0	0	0	0	0	0	0	0	0	0	1.4	0	0	0.35	0	0	0	0	0
