# Supplementary material for: Fecal microbiota transplantation unveils sex-specific differences in a controlled cortical impact injury mouse model
Source: Front Microbiol. 2024 Feb 12;14:1336537. doi: 10.3389/fmicb.2023.1336537 (PMC10894955; doi:10.3389/fmicb.2023.1336537)
Supplement: Supplementary file 5 [file Table_5.XLSX]

## Sheet: Supplementary File 5
Supplementary File 5: Percentage relative abundance at Genus level
Genus	Sham_F	Sham_F	Sham_F	Sham_F	Average	%		CCI_F	CCI_F	CCI_F	CCI_F	Average	%		CCI_M→F	CCI_M→F	CCI_M→F	CCI_M→F	Average	%		Sham_M	Sham_M	Sham_M	Sham_M	Average	%		CCI_M	CCI_M	CCI_M	CCI_M	Average	%		CCI_F→M	CCI_F→M	CCI_F→M	CCI_F→M	Average	%
Aggregatibacter	167	56	38	66	81.75	2.55529		6	13	4	17	10	0.824402		5	21	34	95	38.75	0.90279		0	320	241	186	186.75	1.7341		14	9	70	53	36.5	0.510614		0	0	5	1	1.5	0.0327726
Akkermansia	0	9	26	0	8.75	0.273502		1	220	0	2	55.75	4.59604		1	0	0	0	0.25	0.00582445		4	1	4	1	2.5	0.0232142		910	7831	16	50	2201.75	30.8012		0	0	2	0	0.5	0.0109242
Alistipes	4	843	34	91	243	7.59553		27	103	33	138	75.25	6.20363		359	5	815	6	296.25	6.90197		837	679	687	609	703	6.52785		1583	490	132	148	588.25	8.22929		816	3373	2470	505	1791	39.1304
Bacteroides	44	1375	726	350	623.75	19.4968		336	345	249	151	270.25	22.2795		451	148	409	89	274.25	6.38942		3943	1053	995	804	1698.75	15.7741		1131	846	1488	1766	1307.75	18.2947		511	312	325	66	303.5	6.63098
Bifidobacterium	10	64	26	19	29.75	0.929905		595	163	28	73	214.75	17.704		93	154	129	101	119.25	2.77826		2	9	46	0	14.25	0.132321		1	0	34	27	15.5	0.216836		4	63	27	27	30.25	0.660913
Clostridium	8	404	67	22	125.25	3.91498		235	35	33	35	84.5	6.9662		92	121	109	5	81.75	1.9046		973	762	1913	154	950.5	8.82606		126	197	26	21	92.5	1.29402		83	82	1167	127	364.75	7.96919
Lactobacillus	1010	4254	23	579	1466.5	45.8389		576	192	295	188	312.75	25.7832		1837	988	710	772	1076.75	25.0859		93	1602	1405	525	906.25	8.41516		873	2154	3079	2045	2037.75	28.507		522	213	781	315	457.75	10.0011
Mucispirillum	52	143	61	8	66	2.06298		63	42	129	29	65.75	5.42045		375	7	3	4	97.25	2.26571		310	313	508	1347	619.5	5.75249		116	47	69	176	102	1.42692		1437	333	27	55	463	10.1158
Parabacteroides	7	8	4	0	4.75	0.148472		10	1	2	13	6.5	0.535862		46	123	55	4	57	1.32797		6	222	253	71	138	1.28143		39	67	5	6	29.25	0.409191		1	1	16	2	5	0.109242
Prevotella	1324	22	42	1	347.25	10.8541		74	3	17	2	24	1.97857		2979	387	1877	2472	1928.75	44.9356		36	6746	7131	4511	4606	42.7699		4	2	16	19	10.25	0.143392		2	5	5	4	4	0.0873935
Reyranella	0	0	0	0	0	0		1	0	0	0	0.25	0.0206101		1	0	0	0	0.25	0.00582445		0	0	0	0	0	0		1	0	0	0	0.25	0.00349736		0	0	0	0	0	0
Ruminococcus	156	401	100	153	202.5	6.32961		102	141	75	55	93.25	7.68755		266	131	828	62	321.75	7.49607		586	1058	984	1147	943.75	8.76338		563	395	1165	783	726.5	10.1633		1547	2307	364	405	1155.75	25.2513
					3199.25	100						1213	100						4292.25	100						10769.2	100						7148.25	100						4577	100
Genus	Sham_F	CCI_F	CCI_M→F		Sham_M	CCI_M	CCI_F→M
Aggregatibacter	2.55529	0.824402	0.90279		1.7341	0.510614	0.0327726
Akkermansia	0.273502	4.59604	0.00582445		0.0232142	30.8012	0.0109242
Alistipes	7.59553	6.20363	6.90197		6.52785	8.22929	39.1304
Bacteroides	19.4968	22.2795	6.38942		15.7741	18.2947	6.63098
Bifidobacterium	0.929905	17.704	2.77826		0.132321	0.216836	0.660913
Clostridium	3.91498	6.9662	1.9046		8.82606	1.29402	7.96919
Lactobacillus	45.8389	25.7832	25.0859		8.41516	28.507	10.0011
Mucispirillum	2.06298	5.42045	2.26571		5.75249	1.42692	10.1158
Parabacteroides	0.148472	0.535862	1.32797		1.28143	0.409191	0.109242
Prevotella	10.8541	1.97857	44.9356		42.7699	0.143392	0.0873935
Reyranella	0	0.0206101	0.00582445		0	0.00349736	0
Ruminococcus	6.32961	7.68755	7.49607		8.76338	10.1633	25.2513
