# Supplementary material for: Fecal microbiota transplantation unveils sex-specific differences in a controlled cortical impact injury mouse model
Source: Front Microbiol. 2024 Feb 12;14:1336537. doi: 10.3389/fmicb.2023.1336537 (PMC10894955; doi:10.3389/fmicb.2023.1336537)
Supplement: Supplementary file 6 [file Table_6.XLSX]

## Sheet: Supplementary File 6
Supplementary File 6 : Percenatge relative abundance at species level
Species	Sham_F	Sham_F	Sham_F	Sham_F	average	percentage		CCI_F	CCI_F	CCI_F	CCI_F	average	percentage		CCI_M→F	CCI_M→F	CCI_M→F	CCI_M→F	average	percentage		Sham_M	Sham_M	Sham_M	Sham_M	average	percentage		CCI_M	CCI_M	CCI_M	CCI_M	average	percentage		CCI_F→M	CCI_F→M	CCI_F→M	CCI_F→M	average	percentage
Aggregatibacter pneumotropica	167	101	56	66	97.5	2.48013		6	13	4	17	10	0.654772		5	21	34	95	38.75	1.08089		0	320	241	186	186.75	1.97243		14	9	70	53	36.5	0.625482		0	0	5	1	1.5	0.0360577
Akkermansia muciniphila	0	1	9	0	2.5	0.063593		1	220	0	2	55.75	3.65035		1	0	0	0	0.25	0.0069735		4	1	4	1	2.5	0.0264047		910	7831	16	50	2201.75	37.7303		0	0	2	0	0.5	0.0120192
Alistipes finegoldi	1	88	51	64	51	1.2973		19	4	12	25	15	0.982157		266	2	399	1	167	4.6583		98	317	326	145	221.5	2.33946		1500	179	17	25	430.25	7.37298		20	32	746	2	200	4.80769
Bacteroides acidifaciens	43	1682	1336	350	852.75	21.6916		325	215	248	135	230.75	15.1089		434	24	372	85	228.75	6.38075		3926	974	914	776	1647.5	17.4007		1108	711	1481	1762	1265.5	21.6862		511	309	322	66	302	7.25962
Bifidobacterium animalis	10	55	42	15	30.5	0.775835		306	90	248	48	173	11.3275		47	68	72	0	46.75	1.30404		1	2	19	0	5.5	0.0580904		1	0	12	16	7.25	0.12424		0	34	9	15	14.5	0.348558
Bifidobacterium pseudolongum	10	0	0	0	2.5	0.063593		151	53	248	2	113.5	7.43166		0	61	0	88	37.25	1.03905		0	0	0	0	0	0		0	0	0	0	0	0		0	0	0	0	0	0
Clostridium celatum	0	166	133	0	74.75	1.90143		144	15	248	3	102.5	6.71141		1	56	0	0	14.25	0.39749		1	370	1106	3	370	3.9079		0	2	2	0	1	0.0171365		4	2	1054	0	265	6.37019
Lactobacillus hamsteri	14	673	684	66	359.25	9.13831		39	12	248	9	77	5.04174		332	55	92	58	134.25	3.74477		1	260	278	22	140.25	1.48131		138	335	232	211	229	3.92426		0	12	82	12	26.5	0.637019
Lactobacillus helveticus	929	2068	2450	313	1440	36.6296		114	35	248	29	106.5	6.97332		1048	373	145	15	395.25	11.0251		2	680	525	118	331.25	3.49863		221	921	894	612	662	11.3444		2	18	247	25	73	1.75481
Lactobacillus reuteri	0	1	0	0	0.25	0.0063593		0	1	248	1	62.5	4.09232		0	0	1	0	0.25	0.0069735		0	0	0	1	0.25	0.00264047		1	0	1	1	0.75	0.0128524		0	0	0	0	0	0
Lactobacillus salivarius	1	7	1	1	2.5	0.063593		1	3	248	1	63.25	4.14143		6	5	10	2	5.75	0.160391		4	1	3	1	2.25	0.0237643		4	0	23	17	11	0.188501		33	3	32	30	24.5	0.588942
Mucispirillum schaedleri	52	165	143	8	92	2.34022		63	42	248	29	95.5	6.25307		375	7	3	4	97.25	2.71269		310	313	508	1347	619.5	6.54309		116	47	69	176	102	1.74792		1437	333	27	55	463	11.1298
Parabacteroides distasonis	25	76	189	24	78.5	1.99682		27	55	248	29	89.75	5.87658		74	71	83	39	66.75	1.86192		110	169	160	118	139.25	1.47074		109	156	33	20	79.5	1.36235		7	90	98	14	52.25	1.25601
Prevotella copri	1324	11	22	1	339.5	8.63593		74	3	248	2	81.75	5.35276		2979	387	1877	2472	1928.75	53.8006		36	6746	7131	4511	4606	48.6481		3	2	16	19	10	0.171365		2	5	5	4	4	0.0961538
Reyranella massiliensis	2	274	772	20	267	6.79173		0	98	248	111	114.25	7.48077		55	0	384	5	111	3.09623		710	293	279	441	430.75	4.54954		44	268	113	121	136.5	2.33913		783	3319	1707	501	1577.5	37.9207
Ruminococcus gnavus	44	369	397	153	240.75	6.12401		101	141	248	55	136.25	8.92126		261	108	820	62	312.75	8.72385		584	734	664	1077	764.75	8.07721		549	154	1164	783	662.5	11.3529		1547	2307	364	405	1155.75	27.7825
					3931.25	100						1527.25	100						3585	100						9468	100						5835.5	100						4160	100
Species	Sham_F	CCI_F	CCI_M→F	Sham_M	CCI_M	CCI_F→M
Aggregatibacter pneumotropica	2.48013	0.654772	1.08089	1.97243	0.625482	0.0360577
Akkermansia muciniphila	0.063593	3.65035	0.0069735	0.0264047	37.7303	0.0120192
Alistipes finegoldi	1.2973	0.982157	4.6583	2.33946	7.37298	4.80769
Bacteroides acidifaciens	21.6916	15.1089	6.38075	17.4007	21.6862	7.25962
Bifidobacterium animalis	0.775835	11.3275	1.30404	0.0580904	0.12424	0.348558
Bifidobacterium pseudolongum	0.063593	7.43166	1.03905	0	0	0
Clostridium celatum	1.90143	6.71141	0.39749	3.9079	0.0171365	6.37019
Lactobacillus hamsteri	9.13831	5.04174	3.74477	1.48131	3.92426	0.637019
Lactobacillus helveticus	36.6296	6.97332	11.0251	3.49863	11.3444	1.75481
Lactobacillus reuteri	0.0063593	4.09232	0.0069735	0.00264047	0.0128524	0
Lactobacillus salivarius	0.063593	4.14143	0.160391	0.0237643	0.188501	0.588942
Mucispirillum schaedleri	2.34022	6.25307	2.71269	6.54309	1.74792	11.1298
Parabacteroides distasonis	1.99682	5.87658	1.86192	1.47074	1.36235	1.25601
Prevotella copri	8.63593	5.35276	53.8006	48.6481	0.171365	0.0961538
Reyranella massiliensis	6.79173	7.48077	3.09623	4.54954	2.33913	37.9207
Ruminococcus gnavus	6.12401	8.92126	8.72385	8.07721	11.3529	27.7825
