# Supplementary material for: Fecal microbiota transplantation unveils sex-specific differences in a controlled cortical impact injury mouse model
Source: Front Microbiol. 2024 Feb 12;14:1336537. doi: 10.3389/fmicb.2023.1336537 (PMC10894955; doi:10.3389/fmicb.2023.1336537)
Supplement: Supplementary file 7 [file Table_7.XLSX]

## Sheet: Supplementary File 7
Supplementary File : 7 OTU table for Venn diagram
OTU	Species	Sham_F	CCI_F	CCI_M_F	Sham_M	CCI_M	CCI_F_M
Otu006	Lactobacillus_unclassified	12050.9	20478.1	13586.2	10045.9	19091.9	18924.4
Otu001	Lachnospiraceae_unclassified	9162	8884.2	7697.9	9675.8	10981.4	14595.1
Otu004	S24-7_unclassified	13812.8	15301.6	12364.1	7543.6	8508.9	9066.9
Otu015	Odoribacter_unclassified	1291.7	501.3	922	1824.8	1098.7	6177.8
Otu007	Lactobacillaceae_unclassified	1786.1	3027.1	2680.2	2345	4094	4953
Otu005	Firmicutes_unclassified	2001.6	2610.5	2148.5	2830.5	3802.3	3863.4
Otu016	F16_unclassified	1326.1	589.7	1903.9	3489	1393.9	3766
Otu003	Bacteroidales_unclassified	3864.7	2655	4121.8	5562.3	4551.2	3412.8
Otu008	Clostridiales_unclassified	1566.7	1208.4	1378	2050.3	1547.8	2813.4
Otu009	Bacteroidetes_unclassified	2198.9	1154.3	2195.5	3723.1	2002.1	2801.1
Otu014	Oscillospira_unclassified	1707.1	1196.4	1793.2	1194.3	725.5	2586.4
Otu023	Prevotella_unclassified	5788.8	4372.2	1705.3	2202.8	4721.1	2183.1
Otu029	Alistipesmassiliensis	126.1	404.2	116.1	519.6	186.8	2004.1
Otu013	Helicobacter_unclassified	856.6	686.3	832.8	2525.3	2103.5	1633.3
Otu010	Lactobacillales_unclassified	974.3	1744.8	1544.3	1567	2172.2	1610.9
Otu011	Ruminococcaceae_unclassified	1975.3	507.1	1950.1	678.8	688.9	1596.3
Otu026	[Ruminococcus]gnavus	568.8	587.3	510.2	961.7	904.5	1467.5
Otu019	Clostridium_unclassified	1497.1	1511.7	719.8	900	1292.6	1419.3
Otu071	Spirochaetes_unclassified	60.5	60.5	20.2	221.7	655.2	1342
Otu020	Alistipes_unclassified	530.3	507	518.8	790.6	815.8	1206.9
Otu012	Bacteroides_unclassified	4140.1	2140.7	1877.3	2815.1	2885.9	829.9
Otu034	Adlercreutzia_unclassified	885.9	1245	658.3	524.8	884.4	722.5
Otu058	DesulfovibrioC21_c20	2.1	2	29.2	0.3	1.5	679.1
Otu040	Mucispirillumschaedleri	251	402.1	130.7	816.8	144.9	625.5
Otu024	Desulfovibrio_unclassified	1914.8	1126.6	1275.7	1336.3	966.9	618.2
Otu021	Bacilli_unclassified	230.5	422.3	400.2	307.3	358.3	530.1
Otu055	Desulfovibrionaceae_unclassified	22.8	23.8	36.4	52.8	32.1	471.1
Otu041	Ruminococcus_unclassified	891.2	879.2	1358.2	405	1199.9	460.7
Otu025	Lactobacillusvaginalis	666.9	1322.9	1883.1	522.7	1524.1	458
Otu017	Streptococcus_unclassified	4664.7	3363.3	2444.6	3767	3974.1	429
Otu022	Bacteroidesacidifaciens	2240	1407.4	371.6	1887.9	1756.8	405
Otu035	Coriobacteriaceae_unclassified	217	220.2	134.6	218.8	235	405
Otu044	Coprococcus_unclassified	186.9	137.3	214.3	148.7	534.3	391.2
Otu087	Clostridiumcelatum	57.6	222.3	77.2	419.6	1.3	380.8
Otu037	Clostridium_unclassified	135.2	126.7	85.5	405.2	14.9	345.1
Otu039	Alistipesfinegoldii	155.4	97.3	181.6	266.5	685.3	284.9
Otu046	Desulfovibrionales_unclassified	60.6	63.3	50.5	62	114.7	237.1
Otu069	Parabacteroides_unclassified	408.9	780.8	324.8	470.7	664.5	233.4
Otu048	AF12_unclassified	128.3	41	116.5	323.1	378.8	222.5
Otu078	Candidatus_Arthromitus_unclassified	54.5	0	6.9	120.7	1.9	213.5
Otu043	Pediococcus_unclassified	54.9	70.8	58.7	80.9	135.2	206.7
Otu031	Proteobacteria_unclassified	333.9	74.4	277.6	283.7	184	202.2
Otu088	Paraprevotella_unclassified	165	177.8	22	44.6	50.7	195.2
Otu075	Lactococcusgarvieae	35.3	6.1	0	182.5	81.1	188.5
Otu030	Porphyromonadaceae_unclassified	239.1	302.7	314.2	299.5	436	172.8
Otu116	Chlamydia_unclassified	22.2	3.5	2.7	7.5	14.4	127.3
Otu045	Rikenellaceae_unclassified	356.3	379.4	320.5	142.6	250.5	112.6
Otu056	Clostridia_unclassified	82.8	32.7	40.1	92.2	89.3	109.7
Otu101	Lactobacillushelveticus	2597.2	402	888.4	396.4	894	103.3
Otu063	Clostridiummethylpentosum	91.3	84.6	65.8	94.4	34.4	94.9
Otu121	Subdoligranulumvariabile	6.5	0	5.2	7.5	3.5	94.9
Otu049	YS2_unclassified	289.2	102.9	603.8	175.2	172.2	81.1
Otu065	Helicobacterganmani	12.2	17	17.2	50.1	39.1	80
Otu027	Streptococcusagalactiae	326.3	355	228.1	603.7	699.7	79.6
Otu092	Dorea_unclassified	47.4	3.5	27.3	116.6	219.4	77.4
Otu084	Rikenella_unclassified	108.8	62	134.4	17.4	8	68.1
Otu076	Parabacteroidesdistasonis	178.4	248.2	193.4	168.8	115.2	68.1
Otu050	Veillonellaceae_unclassified	212.2	109.2	161.5	141	150.9	66
Otu070	Helicobacterapodemus	14.9	23.9	20.7	88	60.5	64.5
Otu089	Anaeroplasma_unclassified	8.9	28.4	25	15.6	85.5	63.7
Otu042	Helicobacteraceae_unclassified	885.6	476.9	662.4	427.2	314.9	63.7
Otu140	[Mogibacteriaceae]_unclassified	93.8	68	85.6	61.3	73.9	61.7
Otu074	Actinobacteria_unclassified	17.8	26.7	22.5	28.7	28.1	61.6
Otu054	Butyricimonas_unclassified	40.8	108.7	319.3	68	88.4	60.9
Otu103	Chlamydiaceae_unclassified	0.9	0	1.8	2.4	5.2	55.4
Otu176	Selenomonasbovis	162.1	12.9	126.3	435.5	240.9	52.9
Otu141	Dehalobacterium_unclassified	40.8	37.8	7.5	5.2	11.6	49.2
Otu079	Butyricicoccuspullicaecorum	68.6	60.8	32.1	102.5	17.2	43
Otu072	Dorealongicatena	8.7	19.5	22.4	46.6	45.2	40.7
Otu057	RF32_unclassified	167	71.5	856	300.5	71.8	37.3
Otu032	Lactobacillushamsteri	314.8	110.1	278.7	164.4	315.8	37.1
Otu159	Lactobacillussalivarius	5.2	8.3	13.9	2.6	14.6	34.3
Otu086	RF39_unclassified	48.2	48.3	20.8	76.2	45.5	33.4
Otu068	Roseburia_unclassified	109.1	113.4	54.3	103.9	133.2	33.2
Otu164	Oxalobacteraceae_unclassified	0	0	13.9	12.6	0	33
Otu124	Bilophila_unclassified	28.7	51.9	32.1	33	10.7	26.6
Otu098	Clostridiumdisporicum	3.8	9.8	0	39.4	0	25.5
Otu125	[Barnesiellaceae]_unclassified	34.8	25.7	36.2	45.4	20.4	23.7
Otu112	[Paraprevotellaceae]_unclassified	656	7.6	9.4	124.2	14.7	23.1
Otu081	Betaproteobacteria_unclassified	47.6	42.4	34.8	23.8	22.5	22.9
Otu085	Flexispira_unclassified	111.1	264.1	316.8	300.2	516.1	20.2
Otu059	Bifidobacterium_unclassified	35.3	252.7	79.7	9.9	10.6	20
Otu127	Spirochaetaceae_unclassified	0.6	0	40.6	4.5	9.6	19.5
Otu132	mitochondria_unclassified	0.3	1.7	2.4	38.3	17	19.1
Otu118	Enterococcus_unclassified	38.6	0	87.2	87.5	34.5	18.7
Otu157	Ruminococcus_unclassified	1.7	3.5	1	3.5	1.6	18.2
Otu095	Bifidobacteriumanimalis	60.8	651.9	125.1	6.1	9.6	18.1
Otu126	Lactococcus_unclassified	6.2	0	9	69.9	43.6	17.3
Otu161	Enterococcuscasseliflavus	17.1	2	8.2	9.7	17.2	16.9
Otu097	Alistipesindistinctus	22.6	27.9	19.4	50.3	21.1	16.3
Otu162	Corynebacteriummastitidis	3.9	0	1.6	7.9	8.6	15.1
Otu018	CF231_unclassified	1677.2	447.2	4484.2	7182.7	673.3	13.4
Otu147	cc_115_unclassified	59.9	30.5	7	113.1	33.8	13.4
Otu106	Streptococcaceae_unclassified	5.8	1.2	2.8	30.7	18.7	13.3
Otu047	Erysipelotrichaceae_unclassified	145.9	83	25.1	294.6	209.4	12.9
Otu156	Brachyspira_unclassified	1.5	0	3.7	3.1	12.5	12.9
Otu136	Clostridiaceae_unclassified	3	4.9	0	9.6	0	12.6
Otu149	Anaerotruncus_unclassified	65.1	11.3	51.1	25.4	12.6	11.8
Otu143	Anaeroplasmataceae_unclassified	0.3	0	2.4	1.9	7.5	11
Otu111	Deltaproteobacteria_unclassified	6.7	1.5	9.3	8.4	8.6	10.6
Otu123	Barnesiellaintestinihominis	4.1	9.8	4.3	4.7	11	10.4
Otu096	Oscillospiraguilliermondii	16.6	11.4	18	15	10.1	10.1
Otu105	Desulfovibriolitoralis	21.6	17.1	17.4	17.4	7.4	10.1
Otu193	Lachnospira_unclassified	52.8	35.8	21	0.7	2.4	9.7
Otu119	Clostridium_unclassified	7.4	8.6	15.9	9.6	5.3	9.6
Otu062	Mycoplasma_unclassified	124.7	121	357.2	128.2	550.9	9.3
Otu148	Clostridiumaldenense	1.8	8.8	5.5	1.5	3.5	7.6
Otu077	Parabacteroidesgordonii	19.4	42.4	201.6	165.4	42.6	7.1
Otu139	Corynebacterium_unclassified	4	3.3	24.4	1.9	6.7	7
Otu033	YRC22_unclassified	2480.1	45.4	1202.1	735	8.2	6.5
Otu160	Streptophyta_unclassified	4.3	2	2.2	26.6	12.2	5.9
Otu131	Roseburiainulinivorans	11.4	5.2	3.4	3.3	4.9	5.9
Otu122	Barnesiella_unclassified	5.8	7.8	9.4	5.5	13.4	5.8
Otu028	Prevotellacopri	2278.3	125.1	5275.7	5702.6	13.4	5.3
Otu150	Bacillaceae_unclassified	0.6	5.9	1.8	6	5.5	5
Otu144	Mollicutes_unclassified	0.6	2	4.1	3.4	7.9	4.9
Otu190	Clostridiumsymbiosum	5.1	0	0	3	0.7	4.2
Otu083	Bacillales_unclassified	12.1	147.9	223.6	18.9	4.1	4.1
Otu036	Enterobacteriaceae_unclassified	51.1	31.2	2592	88	167.2	3.7
Otu179	Staphylococcus_unclassified	0.6	2	20.1	6	0.6	3.4
Otu186	Paraeggerthellahongkongensis	2	1.2	1.4	3.6	0.3	3.2
Otu138	Alphaproteobacteria_unclassified	3.4	0	15.4	8.3	5.4	3.1
Otu163	Melissococcusplutonius	2	0	1.4	6.6	3.3	2.9
Otu052	Clostridium_unclassified	45.6	15.9	7.7	219.2	97.1	2.8
Otu178	Christensenellaceae_unclassified	2	3	2.4	4.8	4	2.7
Otu223	Desulfovibriooxamicus	2.6	0	1.4	0.3	0	2.7
Otu236	Spirochaetes_unclassified	0	0	0	0.4	0.8	2.6
Otu060	Pasteurellaceae_unclassified	69.2	47.3	77.5	112.8	33.4	2.5
Otu051	Clostridiumruminantium	63.7	91.3	70.3	213.9	0.4	2.5
Otu200	Johnsonellaignava	0	0	2.4	0.7	0.7	2.5
Otu145	Enterococcaceae_unclassified	0	1.2	15.1	9.5	6.6	2.4
Otu152	Burkholderiales_unclassified	53.5	7.8	5.8	17.8	1.5	2.2
Otu094	Aggregatibacterpneumotropica	465.5	69.1	168.5	232.9	48.6	2.2
Otu130	Bacteroidesuniformis	46.1	38.4	188.8	50	56.4	1.9
Otu169	TM7-3_unclassified	2.6	2	2.3	1.8	4.4	1.9
Otu219	Sporobactertermitidis	0	0	1.8	2.9	0	1.8
Otu153	MN2Yz6cV4Fq8azdyNvD3i8AMQ839kFvDps	1.5	0	2.1	0.6	14.8	1.8
Otu110	Actinomycetales_unclassified	19.9	3.5	2.9	21.1	11.8	1.7
Otu073	Peptostreptococcaceae_unclassified	21	33.5	30.2	86.9	0	1.5
Otu181	Macellibacteroidesfermentans	0.9	2.8	1.8	2.7	2.4	1.4
Otu104	Clostridium_unclassified	7.1	14.4	9.6	33.1	0	1.4
Otu276	Proteusmyxofaciens	0	0	0	0	0	1.4
Otu230	Flavobacteriaceae_unclassified	0	0	0	1.5	0.4	1.3
Otu225	Rhodobacteraceae_unclassified	0.9	0	0	1.9	0	1.3
Otu135	Alistipesputredinis	2.3	1.2	4.1	9.4	11	1.3
Otu221	Papillibactercinnamivorans	0	0	1.6	1.4	2.2	1.2
Otu194	Mycoplasmamuris	4.9	4.4	8.5	1.1	1.7	1.2
Otu229	Anaerofustis_unclassified	0.3	0	4.1	2.8	0	1.2
Otu279	Christensenella_unclassified	0	0	0	0	0	1.2
Otu254	02d06_unclassified	0.3	0	0	0.6	0	1.1
Otu264	Streptomyces_unclassified	1.7	0	0	0	0	1.1
Otu066	Gammaproteobacteria_unclassified	4	1.7	188.1	4.2	6.6	1.1
Otu090	Pseudomonadaceae_unclassified	0.3	0	266.7	0.3	1.7	1.1
Otu208	Lachnospirapectinoschiza	0.9	0	1	0.7	1.3	1.1
Otu080	Staphylococcussaprophyticus	1.2	94.9	124.1	7.8	0.3	1.1
Otu259	Oceanobacillus_unclassified	0	1.2	0	0.5	0	1.1
Otu269	Facklamia_unclassified	0	0	2.8	0	0	1.1
Otu115	Veillonella_unclassified	341	122.5	30.2	26.2	18.9	1
Otu218	Desulfomicrobiumorale	0	2	1.4	1.2	0.4	1
Otu288	Defluviitaleasaccharophila	0	1.5	0.3	0.9	0	1
Otu307	Chlamydiales_unclassified	0	0	0	0	0	1
Otu064	Akkermansiamuciniphila	44.9	383.4	0.3	2.9	3096	0.7
Otu220	Comamonadaceae_unclassified	0	0	1.2	1.1	1	0.7
Otu336	Streptomycetaceae_unclassified	0	0	0	0	0	0.7
Otu349	Pelagibacteraceae_unclassified	0	0	0	0	0	0.7
Otu255	Acinetobacterlwoffii	0	0	0	0	2.2	0.7
Otu137	SMB53_unclassified	88	15.1	234.7	15.8	0.7	0.7
Otu243	Deferribacterales_unclassified	0	1.5	0	0.7	0.4	0.7
Otu053	Weissella_unclassified	246.2	993.5	429.8	0	0.3	0.7
Otu308	Deferribacteraceae_unclassified	0	0	0	0.4	0	0.7
Otu278	Thermoactinomycetaceae_unclassified	0	0	0	0.3	0	0.7
Otu319	Acinetobacterguillouiae	0	0	0	0.3	0	0.7
Otu294	Proteus_unclassified	0	0	2.8	0	0	0.7
Otu315	[Kouleothrixaceae]_unclassified	0	0	0	0	0	0.7
Otu390	Tissierella_Soehngenia_unclassified	0	0	0	0	0	0.7
Otu173	Marinilabiaceae_unclassified	1.5	0	3.8	2.8	9	0.6
Otu196	Rhizobiales_unclassified	3.6	1.7	0	1.5	4.5	0.6
Otu134	Treponema_unclassified	0	0	310.9	0	0.9	0.6
Otu241	WD2101_unclassified	3.4	2.8	0	0.4	0.7	0.6
Otu215	Planococcaceae_unclassified	0	0	3.4	1.1	0.4	0.6
Otu233	Aerococcaceae_unclassified	1.4	14.1	1.4	0.4	0	0.6
Otu133	Olsenella_unclassified	0	66.8	162.7	0.3	0	0.6
Otu329	Bacillusfumarioli	0	0	0	0	0	0.6
Otu342	Saprospiraceae_unclassified	0	0	0	0	0	0.6
Otu351	Arcobacter_unclassified	0	0	0	0	0	0.6
Otu188	Shuttleworthiasatelles	0	3.2	0.9	2	5.2	0.6
Otu224	Sphingobacteriaceae_unclassified	0	0	2.2	1.5	0.4	0.6
Otu067	Coprobacillus_unclassified	84.4	26.5	4.4	538.2	220.9	0.4
Otu129	Sutterella_unclassified	107.7	183.5	204.2	7.9	25.3	0.4
Otu038	Allobaculum_unclassified	808.7	5915.1	3072.1	77.8	5.9	0.4
Otu177	Clostridiumsaccharogumia	2	0	0.8	4.4	2.9	0.4
Otu274	Lactobacillusmanihotivorans	0	0	0	0.8	1.6	0.4
Otu093	Bacteroidaceae_unclassified	4	2	0.3	603.4	1.5	0.4
Otu231	Robinsoniellapeoriensis	1.7	7.4	0	0.6	1.3	0.4
Otu472	V1B07b93_unclassified	0.3	0	0.6	1	0.8	0.4
Otu246	Bacillus_unclassified	0	1.2	0	0.8	0.7	0.4
Otu306	Magnetospirillummagnetotacticum	0	0	0	0	0.7	0.4
Otu239	Blautia_unclassified	3.4	0	1.6	1.6	0.7	0.4
Otu297	Acinetobacter_unclassified	0	0	0	0	0.7	0.4
Otu316	Desulfomicrobium_unclassified	0	0	0.3	0	0.4	0.4
Otu213	Staphylococcussciuri	0.3	1.2	34.6	0.7	0.4	0.4
Otu314	Enhydrobacteraerosaccus	0	0	0	0.3	0.4	0.4
Otu333	Selenomonaslacticifex	0	0	0	0	0.4	0.4
Otu343	Nocardioides_unclassified	0	0	0	0	0.3	0.4
Otu340	Acidaminococcus_unclassified	0	0	0	0.4	0	0.4
Otu258	Paenibacillus_unclassified	0	1.5	1.4	0.3	0	0.4
Otu363	Tepidimicrobium_unclassified	0.3	0	0	0.3	0	0.4
Otu358	Lentibacillus_unclassified	0	0	0	0.3	0	0.4
Otu387	Rhodospirillaceae_unclassified	0	0	0	0.3	0	0.4
Otu142	Weissellacibaria	365.8	554.6	625.4	0	0	0.4
Otu367	Mycobacterium_unclassified	0	0	1.4	0	0	0.4
Otu312	[Odoribacteraceae]_unclassified	0	0	0.6	0	0	0.4
Otu281	Hespellia_unclassified	0.3	0	0.3	0	0	0.4
Otu339	Flavobacteriales_unclassified	0	0	0.3	0	0	0.4
Otu361	Gemm-3_unclassified	0	0	0.3	0	0	0.4
Otu348	Sphingomonadaceae_unclassified	0	0	0	0	0	0.4
Otu389	Chitinophagaceae_unclassified	0	0	0	0	0	0.4
Otu394	Nostocales_unclassified	0	0	0	0	0	0.4
Otu396	Alteromonadales_unclassified	0	0	0	0	0	0.4
Otu408	Thermobacillus_unclassified	0	0	0	0	0	0.4
Otu415	Vibrio_unclassified	0	0	0	0	0	0.4
Otu418	Aeromicrobium_unclassified	0	0	0	0	0	0.4
Otu419	Thermoactinomycessanguinis	0	0	0	0	0	0.4
Otu423	Chloronema_unclassified	0	0	0	0	0	0.4
Otu424	Nocardioideshwasunensis	0	0	0	0	0	0.4
Otu428	Nocardioidespyridinolyticus	0	0	0	0	0	0.4
Otu432	Flavobacterium_unclassified	0	0	0	0	0	0.4
Otu434	Muricauda_unclassified	0	0	0	0	0	0.4
Otu435	Phycisphaerales_unclassified	0	0	0	0	0	0.4
Otu440	Paenibacillaceae_unclassified	0	0	0	0	0	0.4
Otu450	Solirubrobacter_unclassified	0	0	0	0	0	0.4
Otu466	Iamia_unclassified	0	0	0	0	0	0.4
Otu494	SJA-15_unclassified	0	0	0	0	0	0.4
Otu529	Bacillusodysseyi	0	0	0	0	0	0.4
Otu538	Geobacillusthermodenitrificans	0	0	0	0	0	0.4
Otu542	Oleibacter_unclassified	0	0	0	0	0	0.4
Otu546	Pirellulaceae_unclassified	0	0	0	0	0	0.4
Otu551	Listeriafleischmannii	0	0	0	0	0	0.4
Otu560	Aquicella_unclassified	0	0	0	0	0	0.4
Otu566	GCA004_unclassified	0	0	0	0	0	0.4
Otu567	Nautellaitalica	0	0	0	0	0	0.4
Otu568	Sandaracinobactersibiricus	0	0	0	0	0	0.4
Otu295	envOPS12_unclassified	0	0	0	0	0.7	0.3
Otu099	Pseudomonas_unclassified	0	0	87.3	2.2	0.7	0.3
Otu376	Exiguobacterium_unclassified	0	0	0	0	0.4	0.3
Otu362	Lysobacter_unclassified	0	0	0	0	0.3	0.3
Otu275	Solirubrobacterales_unclassified	0	0	1.4	0.6	0	0.3
Otu296	Paracoccus_unclassified	0	0	0.3	0.4	0	0.3
Otu482	d153_unclassified	0	0	0	0.3	0	0.3
Otu334	Pediococcuscellicola	0	0	0	0.3	0	0.3
Otu284	Haemophilusparainfluenzae	0	0	1.6	0	0	0.3
Otu260	Actinobacteria_unclassified	0.3	0	0.6	0	0	0.3
Otu377	Pediococcussiamensis	0	0	0.3	0	0	0.3
Otu366	Corynebacteriumvariabile	0	0	0	0	0	0.3
Otu395	ABY1_unclassified	0	0	0	0	0	0.3
Otu400	Dermacoccus_unclassified	0	0	0	0	0	0.3
Otu402	Antarctobacter_unclassified	0	0	0	0	0	0.3
Otu411	Georgenia_unclassified	0	0	0	0	0	0.3
Otu426	Oceanobacilluscaeni	0	0	0	0	0	0.3
Otu449	ZB2_unclassified	0	0	0	0	0	0.3
Otu453	Caloramator_unclassified	0	0	0	0	0	0.3
Otu471	Cellulosibacteralkalithermophilus	0	0	0	0	0	0.3
Otu522	Bifidobacteriumthermacidophilum	0	0	0	0	0	0.3
Otu146	[Prevotella]_unclassified	357.4	634.8	157.5	1.5	213	0
Otu091	Verrucomicrobiaceae_unclassified	0	12	0	0	126.5	0
Otu151	Veillonellaparvula	117.4	2.8	150.4	73.1	107	0
Otu082	Clostridiumcocleatum	80.3	40.7	3.2	296.3	90.1	0
Otu170	Ruminococcusbromii	0	0	0	6.6	88.9	0
Otu100	Elusimicrobiaceae_unclassified	26.6	0	30.4	50.6	37.1	0
Otu128	Shigella_unclassified	4	2.4	1.4	5.9	27.8	0
Otu183	Veillonelladispar	6.8	0	0.3	43.6	17.9	0
Otu113	HA64_unclassified	63.3	1027	127.2	30.4	17.4	0
Otu191	Verrucomicrobiumspinosum	0	0	0	0	13.2	0
Otu182	Actinomyces_unclassified	23.7	4.3	0	18.4	12.3	0
Otu203	Shuttleworthia_unclassified	0	5	0.3	0.3	6.4	0
Otu061	Lawsoniaintracellularis	46.6	190	0.3	488.9	6	0
Otu174	Cytophagaxylanolytica	0.9	0	3.4	1.6	5.5	0
Otu172	Neisseriaceae_unclassified	4.3	0	0	4.5	5.3	0
Otu283	Helicobacterequorum	0	1.5	0	0.3	4.4	0
Otu197	Shigelladysenteriae	2	2	0	2.3	3.9	0
Otu107	Helicobacterrodentium	9.8	3.9	26.7	0	2.8	0
Otu210	[Eubacterium]dolichum	1.5	0	0	5.4	2.8	0
Otu248	Acinetobacterschindleri	0	0	0	0	2.4	0
Otu175	Bacteroideseggerthii	22.3	6.4	1	9	1.6	0
Otu237	Neisseria_unclassified	0.9	0	0	3.5	1.6	0
Otu165	Rothia_unclassified	7.3	0	0	23.3	1.3	0
Otu292	Bacteroidesovatus	0	0	0	0	1.2	0
Otu205	Verrucomicrobia_unclassified	1.2	29.5	0	0	1.1	0
Otu249	Rothianasimurium	1.7	0	0	0.7	1.1	0
Otu263	Lactobacillusreuteri	0.3	3.7	0.3	0.4	1.1	0
Otu242	Coriobacterium_unclassified	0	2.4	0	0.3	1	0
Otu304	Gemella_unclassified	3.1	0	0	2.7	0.8	0
Otu252	Anaerorhabdusfurcosa	0	0	0.3	1	0.8	0
Otu256	Nocardioidaceae_unclassified	1.4	3.2	0	0	0.8	0
Otu267	Propionibacteriumacnes	0	0	0	1.1	0.7	0
Otu365	gutmetagenome	0	0	0	0	0.7	0
Otu268	Micrococcaceae_unclassified	0	0	0	0.7	0.7	0
Otu202	Leptotrichia_unclassified	3.4	3.5	0	28.1	0.7	0
Otu266	Chloroplast_unclassified	0	0	0.3	0.8	0.7	0
Otu261	Anaerostipes_unclassified	1.7	0	0	0.6	0.7	0
Otu309	Saccharopolyspora_unclassified	0	0	0	0.4	0.7	0
Otu345	Enhydrobacter_unclassified	0	0	0	0	0.7	0
Otu250	Faecalibacteriumprausnitzii	0	0	1.4	2	0.6	0
Otu324	Clostridiumbutyricum	0	0	0	0	0.6	0
Otu326	Intrasporangiaceae_unclassified	0	0	0	0	0.6	0
Otu216	Citrobacterkoseri	0.3	0	9.6	1.1	0.4	0
Otu212	Victivallaceae_unclassified	0	0	12.2	0.4	0.4	0
Otu356	Dialister_unclassified	0	0	0	0.4	0.4	0
Otu383	Reyranellamassiliensis	0	1.2	0.3	0	0.4	0
Otu375	Coprococcuseutactus	0	1.7	0	0	0.4	0
Otu301	Helicobacterbrantae	0	0	0	0	0.4	0
Otu463	Rhodospirillales_unclassified	0	0	0	0	0.4	0
Otu489	Novosphingobium_unclassified	0	0	0	0	0.4	0
Otu524	Prevotellastercorea	0	0	0	0	0.4	0
Otu154	Pseudobutyrivibrioxylanivorans	2.6	0	0.8	14.7	0.4	0
Otu189	Cyanobacteria_unclassified	0.6	0	5.8	2.3	0.4	0
Otu199	Bacteroidesfragilis	1.7	223.5	0	2.1	0.4	0
Otu168	Staphylococcaceae_unclassified	1.8	1.2	17	0.7	0.4	0
Otu282	Clostridiumfimetarium	0	0	0	0.6	0.4	0
Otu335	Ammoniphilusoxalaticus	0	0	0	0.3	0.4	0
Otu347	Moraxellaceae_unclassified	0	0	0	0.3	0.4	0
Otu360	Methylobacteriaceae_unclassified	0	0	0	0.3	0.4	0
Otu386	OM27_unclassified	0	0	0	0.3	0.4	0
Otu235	Stenotrophomonasgeniculata	0	2	14.7	0	0.4	0
Otu364	Gemmata_unclassified	0	0	1.4	0	0.4	0
Otu382	Kaistobacter_unclassified	0	0	1.4	0	0.4	0
Otu350	Erythrobacteraceae_unclassified	0	0	0.3	0	0.4	0
Otu388	Elusimicrobiumminutum	0	0	0.3	0	0.4	0
Otu313	Epulopiscium_unclassified	15.4	0	0	0	0.4	0
Otu328	Microbacteriaceae_unclassified	0	0	0	0	0.4	0
Otu369	Streptomycesradiopugnans	0	0	0	0	0.4	0
Otu372	Arthrobacter_unclassified	0	0	0	0	0.4	0
Otu399	Solibacterales_unclassified	0	0	0	0	0.4	0
Otu422	Kocuriapalustris	0	0	0	0	0.4	0
Otu429	Thalassobiusmediterraneus	0	0	0	0	0.4	0
Otu444	C0119_unclassified	0	0	0	0	0.4	0
Otu448	Sporichthya_unclassified	0	0	0	0	0.4	0
Otu451	C111_unclassified	0	0	0	0	0.4	0
Otu460	Halostagnicolalarsenii	0	0	0	0	0.4	0
Otu479	Clostridiumtyrobutyricum	0	0	0	0	0.4	0
Otu481	Solibacillus_unclassified	0	0	0	0	0.4	0
Otu484	[Chthoniobacteraceae]_unclassified	0	0	0	0	0.4	0
Otu488	Stenotrophomonasmaltophilia	0	0	0	0	0.4	0
Otu493	Anaerococcus_unclassified	0	0	0	0	0.4	0
Otu540	Lysobacterniabensis	0	0	0	0	0.4	0
Otu556	Haloferula_unclassified	0	0	0	0	0.4	0
Otu558	Myxococcales_unclassified	0	0	0	0	0.4	0
Otu563	Pseudonocardia_unclassified	0	0	0	0	0.4	0
Otu564	Ellin6529_unclassified	0	0	0	0	0.4	0
Otu569	Williamsia_unclassified	0	0	0	0	0.4	0
Otu251	Roseburiafaecis	0	0	1.7	1.1	0.3	0
Otu338	Catenibacterium_unclassified	0	0	0	0.4	0.3	0
Otu285	Dermabacteraceae_unclassified	0	2.4	0	0.3	0.3	0
Otu167	Enterobacter_unclassified	0	1.2	34.4	0.3	0.3	0
Otu184	Aerococcus_unclassified	0	171.1	9.2	0	0.3	0
Otu374	Comamonas_unclassified	0	0	1	0	0.3	0
Otu355	Gardnerella_unclassified	0	0	0.3	0	0.3	0
Otu379	Rhizobiaceae_unclassified	0	2	0	0	0.3	0
Otu378	Rhodoplanes_unclassified	0	1.5	0	0	0.3	0
Otu311	Actinomycetaceae_unclassified	0.3	0	0	0	0.3	0
Otu353	Streptosporangiaceae_unclassified	0.3	0	0	0	0.3	0
Otu359	Desulfovibriolongreachensis	0.3	0	0	0	0.3	0
Otu302	Ruminococcuslactaris	0	0	0	0	0.3	0
Otu330	Bradyrhizobiaceae_unclassified	0	0	0	0	0.3	0
Otu368	RB41_unclassified	0	0	0	0	0.3	0
Otu373	Opitutus_unclassified	0	0	0	0	0.3	0
Otu409	Aneurinibacillusmigulanus	0	0	0	0	0.3	0
Otu414	Lactobacillusiners	0	0	0	0	0.3	0
Otu421	Chlamydiapsittaci	0	0	0	0	0.3	0
Otu431	Symbiobacteriumthermophilum	0	0	0	0	0.3	0
Otu436	[Roseiflexales]_unclassified	0	0	0	0	0.3	0
Otu439	Hyphomicrobium_unclassified	0	0	0	0	0.3	0
Otu445	Bacillusthermoamylovorans	0	0	0	0	0.3	0
Otu456	AKIW781_unclassified	0	0	0	0	0.3	0
Otu457	Solimonassoli	0	0	0	0	0.3	0
Otu469	Nostocaceae_unclassified	0	0	0	0	0.3	0
Otu470	Salsuginibacilluskocurii	0	0	0	0	0.3	0
Otu480	Gaiellaceae_unclassified	0	0	0	0	0.3	0
Otu523	OPB41_unclassified	0	0	0	0	0.3	0
Otu525	Azospirillumbrasilense	0	0	0	0	0.3	0
Otu530	Beijerinckiaceae_unclassified	0	0	0	0	0.3	0
Otu534	Phyllobacteriaceae_unclassified	0	0	0	0	0.3	0
Otu536	Serpensflexibilis	0	0	0	0	0.3	0
Otu539	B-42_unclassified	0	0	0	0	0.3	0
Otu543	Isosphaeraceae_unclassified	0	0	0	0	0.3	0
Otu547	Bacillussafensis	0	0	0	0	0.3	0
Otu549	Sphingomonas_unclassified	0	0	0	0	0.3	0
Otu552	Thermoleophilia_unclassified	0	0	0	0	0.3	0
Otu557	Sporosarcinaginsengi	0	0	0	0	0.3	0
Otu120	RF16_unclassified	44.9	0	2.8	293.6	0	0
Otu108	Ruminococcusflavefaciens	186.3	1.2	28.8	207	0	0
Otu114	Helicobacterwinghamensis	3.4	0	1.4	36.4	0	0
Otu290	Anaerovibrio_unclassified	0	0	12.3	27.3	0	0
Otu238	Fusobacterium_unclassified	8.1	0	0	22.5	0	0
Otu195	Streptococcusminor	1.7	0	0	11.2	0	0
Otu204	Blautiaproducta	3.6	0	0	10.4	0	0
Otu166	Turicibacter_unclassified	19.9	26.1	35.7	10.2	0	0
Otu117	Lactobacilluscoleohominis	39.5	0	80.8	6.1	0	0
Otu273	Clostridiumperfringens	5.2	0	0	4	0	0
Otu222	Leptotrichiaceae_unclassified	0	0	0	3.9	0	0
Otu234	Butyrivibriocrossotus	0.3	0	0.7	2.9	0	0
Otu211	Streptococcusequi	34.5	6.9	0	2.5	0	0
Otu289	Succinivibrio_unclassified	0.6	0	0	2.5	0	0
Otu171	Atopostipessuicloacalis	3.3	0	5.5	2	0	0
Otu207	Jeotgalicoccuspsychrophilus	8.7	3.3	42.7	1.7	0	0
Otu496	Conchiformibiuskuhniae	0.3	0	0	1.5	0	0
Otu357	Enterococcushaemoperoxidus	0	0	0	1.4	0	0
Otu253	Chryseobacterium_unclassified	1.4	0	0	1.1	0	0
Otu270	Neisseriacanis	0.3	0	0	1.1	0	0
Otu293	Fusobacteriaceae_unclassified	0	0	0	1.1	0	0
Otu320	Lactobacillusruminis	0	0	0	1	0	0
Otu317	Brevibacterium_unclassified	0	0	0	0.9	0	0
Otu495	[Ruminococcus]_unclassified	0	0	0	0.8	0	0
Otu300	Halomonas_unclassified	0	0	0.9	0.8	0	0
Otu305	ML615J-28_unclassified	0	0	0.3	0.7	0	0
Otu337	Lactobacilluszeae	0	0	0	0.7	0	0
Otu240	Lachnobacterium_unclassified	0.3	0	5.6	0.6	0	0
Otu327	Quadrisphaeragranulorum	0	0	0	0.6	0	0
Otu271	Alcaligenaceae_unclassified	0	0	2.8	0.6	0	0
Otu321	Helicobactercholecystus	0	0	0	0.6	0	0
Otu325	Anaerosinusglycerini	0	0	0	0.6	0	0
Otu291	Alcanivorax_unclassified	0	0	0.3	0.4	0	0
Otu310	Providencia_unclassified	0.6	0	0	0.4	0	0
Otu398	Olsenellaumbonata	0	0	0	0.4	0	0
Otu406	Catenibacteriummitsuokai	0	0	0	0.4	0	0
Otu407	Corynebacteriumrenale	0	0	0	0.4	0	0
Otu420	Candidatus_Aquilunarubra	0	0	0	0.4	0	0
Otu427	Ponticauliskoreensis	0	0	0	0.4	0	0
Otu433	Labrenziaaggregata	0	0	0	0.4	0	0
Otu459	Fusobacteriales_unclassified	0	0	0	0.4	0	0
Otu487	Olsenellauli	0	0	0	0.4	0	0
Otu492	Pseudonocardiaceae_unclassified	0	0	0	0.4	0	0
Otu528	Paracoccusmarcusii	0	0	0	0.4	0	0
Otu548	Clostridiumhathewayi	0	0	0	0.4	0	0
Otu554	Mitsuokellamultacida	0	0	0	0.4	0	0
Otu555	Oceanobacilluschironomi	0	0	0	0.4	0	0
Otu286	iii1-15_unclassified	1.4	0	0	0.3	0	0
Otu318	Clostridiummaritimum	0	0	0	0.3	0	0
Otu446	Clostridiumislandicum	0	0	0	0.3	0	0
Otu454	Micromonosporaceae_unclassified	0	0	0	0.3	0	0
Otu458	Shinellagranuli	0	0	0	0.3	0	0
Otu468	Ensiferadhaerens	0	0	0	0.3	0	0
Otu201	Leuconostocfallax	0	0	30.1	0.3	0	0
Otu232	Weissellaoryzae	1.4	10.8	11	0.3	0	0
Otu214	Clostridiumcolinum	2.3	7.8	4.6	0.3	0	0
Otu385	Steroidobacter_unclassified	0	0	1.4	0.3	0	0
Otu247	Macrococcusbrunensis	2	1.7	0.6	0.3	0	0
Otu244	Lactobacilluspontis	0.9	2	0.3	0.3	0	0
Otu299	Succinispiramobilis	0	2.4	0	0.3	0	0
Otu257	[Clostridium]_unclassified	0.9	1.2	0	0.3	0	0
Otu331	Polyangiaceae_unclassified	0	0	0	0.3	0	0
Otu344	Actinosynnemataceae_unclassified	0	0	0	0.3	0	0
Otu380	Parvimonas_unclassified	0	0	0	0.3	0	0
Otu381	[Clostridium]irregulare	0	0	0	0.3	0	0
Otu384	Leifsonia_unclassified	0	0	0	0.3	0	0
Otu397	Curtobacterium_unclassified	0	0	0	0.3	0	0
Otu403	Lachnoanaerobaculumorale	0	0	0	0.3	0	0
Otu404	Epsilonproteobacteria_unclassified	0	0	0	0.3	0	0
Otu413	Chitinophaga_unclassified	0	0	0	0.3	0	0
Otu416	Rathayibacter_unclassified	0	0	0	0.3	0	0
Otu417	Bacteroidesplebeius	0	0	0	0.3	0	0
Otu425	Sebaldellatermitidis	0	0	0	0.3	0	0
Otu437	Ureaplasma_unclassified	0	0	0	0.3	0	0
Otu438	Dysgonomonas_unclassified	0	0	0	0.3	0	0
Otu441	Moryella_unclassified	0	0	0	0.3	0	0
Otu452	Suttonella_unclassified	0	0	0	0.3	0	0
Otu455	Streptomycesmashuensis	0	0	0	0.3	0	0
Otu461	Ardenscatena_unclassified	0	0	0	0.3	0	0
Otu467	Pseudoxanthomonasmexicana	0	0	0	0.3	0	0
Otu490	Alistipesonderdonkii	0	0	0	0.3	0	0
Otu510	Listeriaweihenstephanensis	0	0	0	0.3	0	0
Otu533	Paracoccusaminovorans	0	0	0	0.3	0	0
Otu541	SJA-22_unclassified	0	0	0	0.3	0	0
Otu545	Limnobacterlitoralis	0	0	0	0.3	0	0
Otu553	Azospirillum_unclassified	0	0	0	0.3	0	0
Otu559	Moraxella_unclassified	0	0	0	0.3	0	0
Otu561	Pseudoxanthomonas_unclassified	0	0	0	0.3	0	0
Otu565	Ureibacillus_unclassified	0	0	0	0.3	0	0
Otu158	Leuconostocmesenteroides	0	0	422.6	0	0	0
Otu109	Bifidobacteriumpseudolongum	25.7	283.5	204.1	0	0	0
Otu102	Weissellahellenica	36.6	142.3	84.3	0	0	0
Otu155	Weissellaparamesenteroides	0	0	74.1	0	0	0
Otu217	Corynebacteriumstationis	0	55.4	55.4	0	0	0
Otu198	Leuconostocaceae_unclassified	0	0	38.3	0	0	0
Otu228	Leuconostoc_unclassified	0	0	26	0	0	0
Otu187	Spirochaeta_unclassified	2	0	23.2	0	0	0
Otu272	Campylobacter_unclassified	0	3.5	11	0	0	0
Otu180	Victivallisvadensis	0	0	10.7	0	0	0
Otu371	Psychrobactersanguinis	0	0	9.6	0	0	0
Otu185	Xanthomonadaceae_unclassified	0	0	9.2	0	0	0
Otu298	Psychrobacter_unclassified	0	0	4.1	0	0	0
Otu227	Ruminococcuscallidus	0	0	4.1	0	0	0
Otu323	Sporosarcina_unclassified	0.3	0	3.7	0	0	0
Otu280	Flexispirarappini	0.3	0	2.8	0	0	0
Otu352	Olsenellaprofusa	0	0	2.8	0	0	0
Otu287	Ruminococcusalbus	0	0	2.2	0	0	0
Otu370	Nitrosomonas_unclassified	0	0	1.9	0	0	0
Otu262	Pseudomonadales_unclassified	0	0	1.5	0	0	0
Otu265	Pseudomonascuatrocienegasensis	0	0	1.5	0	0	0
Otu477	Promicromonosporaceae_unclassified	0	0	1.4	0	0	0
Otu507	Methanobrevibacter_unclassified	0	0	1.4	0	0	0
Otu508	Phycisphaeraceae_unclassified	0	0	1.4	0	0	0
Otu513	Geodermatophilusobscurus	0	0	1.4	0	0	0
Otu277	Stenotrophomonas_unclassified	0	0	1.2	0	0	0
Otu332	Pseudomonassyringae	0	0	0.6	0	0	0
Otu341	Enterobacternimipressuralis	0	0	0.6	0	0	0
Otu442	Butyrivibrio_unclassified	0	0	0.6	0	0	0
Otu245	Bifidobacteriaceae_unclassified	1.7	1.2	0.3	0	0	0
Otu412	Kurthiagibsonii	0	0	0.3	0	0	0
Otu447	Yaniellaceae_unclassified	0	0	0.3	0	0	0
Otu462	Erythrobactercitreus	0	0	0.3	0	0	0
Otu473	Kluyveracryocrescens	0	0	0.3	0	0	0
Otu526	Klebsiellapneumoniae	0	0	0.3	0	0	0
Otu527	Petrimonassulfuriphila	0	0	0.3	0	0	0
Otu531	Thalassospiraxiamenensis	0	0	0.3	0	0	0
Otu550	Marinobacter_unclassified	0	0	0.3	0	0	0
Otu393	Verrucomicrobium_unclassified	0	0	0.3	0	0	0
Otu401	Acinetobacterrhizosphaerae	0	0	0.3	0	0	0
Otu443	Acidimicrobiales_unclassified	0	0	0.3	0	0	0
Otu483	Aeromonas_unclassified	0	0	0.3	0	0	0
Otu485	JG30-KF-CM45_unclassified	0	0	0.3	0	0	0
Otu491	Lactonifactorlongoviformis	0	0	0.3	0	0	0
Otu532	SHA-98_unclassified	0	0	0.3	0	0	0
Otu535	Nitrosomonadaceae_unclassified	0	0	0.3	0	0	0
Otu537	Actinomadura_unclassified	0	0	0.3	0	0	0
Otu562	Bifidobacteriumlongum	0	0	0.3	0	0	0
Otu206	Phascolarctobacterium_unclassified	0	76.1	0	0	0	0
Otu391	Succinivibrionaceae_unclassified	0	24.1	0	0	0	0
Otu486	Brachybacterium_unclassified	0	5.4	0	0	0	0
Otu322	Bifidobacteriumbifidum	0	2.4	0	0	0	0
Otu354	Mycoplasmataceae_unclassified	3.4	1.7	0	0	0	0
Otu392	Selenomonas_unclassified	0	1.7	0	0	0	0
Otu478	Anaerobiospirillumthomasii	0	1.7	0	0	0	0
Otu512	Nocardiopsislisteri	0	1.7	0	0	0	0
Otu499	Bacteroidescaccae	0	1.5	0	0	0	0
Otu517	Micromonosporacoxensis	0	1.5	0	0	0	0
Otu497	Salinicoccus_unclassified	0	1.2	0	0	0	0
Otu504	Brachybacteriumconglomeratum	0	1.2	0	0	0	0
Otu520	Haemophilus_unclassified	0	1.2	0	0	0	0
Otu226	M2PT2-76_unclassified	51.6	0	0	0	0	0
Otu474	Anaerobiospirillum_unclassified	5	0	0	0	0	0
Otu303	p-75-a5_unclassified	2.8	0	0	0	0	0
Otu476	Bacillusflexus	1.7	0	0	0	0	0
Otu502	Paenibacillusamylolyticus	1.7	0	0	0	0	0
Otu505	Actinoplanesglobisporus	1.7	0	0	0	0	0
Otu509	Agrobacterium_unclassified	1.7	0	0	0	0	0
Otu511	Streptomycesmirabilis	1.7	0	0	0	0	0
Otu516	mb2424_unclassified	1.7	0	0	0	0	0
Otu475	Micromonospora_unclassified	1.4	0	0	0	0	0
Otu410	Clostridiumramosum	0.3	0	0	0	0	0
Otu464	Nocardiopsis_unclassified	0.3	0	0	0	0	0
Otu544	agg27_unclassified	0.3	0	0	0	0	0
Otu192	Collinsellaaerofaciens	0	0	0	0	0	0
Otu346	Planctomyces_unclassified	0	0	0	0	0	0
Otu405	Muricaudaolearia	0	0	0	0	0	0
Otu430	Cytophaga_unclassified	0	0	0	0	0	0
Otu465	Peptoniphilus_unclassified	0	0	0	0	0	0
Otu498	Clostridiumclostridioforme	0	0	0	0	0	0
Otu500	Pediococcusacidilactici	0	0	0	0	0	0
Otu501	Megasphaera_unclassified	0	0	0	0	0	0
Otu503	[Eubacterium]biforme	0	0	0	0	0	0
Otu506	p-2534-18B5_unclassified	0	0	0	0	0	0
Otu514	Neisseriaoralis	0	0	0	0	0	0
Otu515	Megamonas_unclassified	0	0	0	0	0	0
Otu518	Microbacterium_unclassified	0	0	0	0	0	0
Otu519	Collinsella_unclassified	0	0	0	0	0	0
Otu521	Gemm-1_unclassified	0	0	0	0	0	0
