# Supplementary material for: Fecal microbiota transplantation unveils sex-specific differences in a controlled cortical impact injury mouse model
Source: Front Microbiol. 2024 Feb 12;14:1336537. doi: 10.3389/fmicb.2023.1336537 (PMC10894955; doi:10.3389/fmicb.2023.1336537)
Supplement: Supplementary file 8 [file Table_8.XLSX]

## Sheet: Supplementary File 8
Supplementary File : 8 OTU table for UpSet plot
Species	Sham_F	CCI_F	CCI_M→F	Sham_M	CCI_M	CCI_F→M
Lactobacillus_unclassified	12050.9	20478.1	13586.2	10045.9	19091.9	18924.4
Lachnospiraceae_unclassified	9162	8884.2	7697.9	9675.8	10981.4	14595.1
S24-7_unclassified	13812.8	15301.6	12364.1	7543.6	8508.9	9066.9
Odoribacter_unclassified	1291.7	501.3	922	1824.8	1098.7	6177.8
Lactobacillaceae_unclassified	1786.1	3027.1	2680.2	2345	4094	4953
Firmicutes_unclassified	2001.6	2610.5	2148.5	2830.5	3802.3	3863.4
F16_unclassified	1326.1	589.7	1903.9	3489	1393.9	3766
Bacteroidales_unclassified	3864.7	2655	4121.8	5562.3	4551.2	3412.8
Clostridiales_unclassified	1566.7	1208.4	1378	2050.3	1547.8	2813.4
Bacteroidetes_unclassified	2198.9	1154.3	2195.5	3723.1	2002.1	2801.1
Oscillospira_unclassified	1707.1	1196.4	1793.2	1194.3	725.5	2586.4
Prevotella_unclassified	5788.8	4372.2	1705.3	2202.8	4721.1	2183.1
Alistipesmassiliensis	126.1	404.2	116.1	519.6	186.8	2004.1
Helicobacter_unclassified	856.6	686.3	832.8	2525.3	2103.5	1633.3
Lactobacillales_unclassified	974.3	1744.8	1544.3	1567	2172.2	1610.9
Ruminococcaceae_unclassified	1975.3	507.1	1950.1	678.8	688.9	1596.3
[Ruminococcus]gnavus	568.8	587.3	510.2	961.7	904.5	1467.5
Clostridium_unclassified	1497.1	1511.7	719.8	900	1292.6	1419.3
Spirochaetes_unclassified	60.5	60.5	20.2	221.7	655.2	1342
Alistipes_unclassified	530.3	507	518.8	790.6	815.8	1206.9
Bacteroides_unclassified	4140.1	2140.7	1877.3	2815.1	2885.9	829.9
Adlercreutzia_unclassified	885.9	1245	658.3	524.8	884.4	722.5
DesulfovibrioC21_c20	2.1	2	29.2	0.3	1.5	679.1
Mucispirillumschaedleri	251	402.1	130.7	816.8	144.9	625.5
Desulfovibrio_unclassified	1914.8	1126.6	1275.7	1336.3	966.9	618.2
Bacilli_unclassified	230.5	422.3	400.2	307.3	358.3	530.1
Desulfovibrionaceae_unclassified	22.8	23.8	36.4	52.8	32.1	471.1
Ruminococcus_unclassified	891.2	879.2	1358.2	405	1199.9	460.7
Lactobacillusvaginalis	666.9	1322.9	1883.1	522.7	1524.1	458
Streptococcus_unclassified	4664.7	3363.3	2444.6	3767	3974.1	429
Bacteroidesacidifaciens	2240	1407.4	371.6	1887.9	1756.8	405
Coriobacteriaceae_unclassified	217	220.2	134.6	218.8	235	405
Coprococcus_unclassified	186.9	137.3	214.3	148.7	534.3	391.2
Clostridiumcelatum	57.6	222.3	77.2	419.6	1.3	380.8
Clostridium_unclassified	135.2	126.7	85.5	405.2	14.9	345.1
Alistipesfinegoldii	155.4	97.3	181.6	266.5	685.3	284.9
Desulfovibrionales_unclassified	60.6	63.3	50.5	62	114.7	237.1
Parabacteroides_unclassified	408.9	780.8	324.8	470.7	664.5	233.4
AF12_unclassified	128.3	41	116.5	323.1	378.8	222.5
Candidatus_Arthromitus_unclassified	54.5	0	6.9	120.7	1.9	213.5
Pediococcus_unclassified	54.9	70.8	58.7	80.9	135.2	206.7
Proteobacteria_unclassified	333.9	74.4	277.6	283.7	184	202.2
Paraprevotella_unclassified	165	177.8	22	44.6	50.7	195.2
Lactococcusgarvieae	35.3	6.1	0	182.5	81.1	188.5
Porphyromonadaceae_unclassified	239.1	302.7	314.2	299.5	436	172.8
Chlamydia_unclassified	22.2	3.5	2.7	7.5	14.4	127.3
Rikenellaceae_unclassified	356.3	379.4	320.5	142.6	250.5	112.6
Clostridia_unclassified	82.8	32.7	40.1	92.2	89.3	109.7
Lactobacillushelveticus	2597.2	402	888.4	396.4	894	103.3
Clostridiummethylpentosum	91.3	84.6	65.8	94.4	34.4	94.9
Subdoligranulumvariabile	6.5	0	5.2	7.5	3.5	94.9
YS2_unclassified	289.2	102.9	603.8	175.2	172.2	81.1
Helicobacterganmani	12.2	17	17.2	50.1	39.1	80
Streptococcusagalactiae	326.3	355	228.1	603.7	699.7	79.6
Dorea_unclassified	47.4	3.5	27.3	116.6	219.4	77.4
Rikenella_unclassified	108.8	62	134.4	17.4	8	68.1
Parabacteroidesdistasonis	178.4	248.2	193.4	168.8	115.2	68.1
Veillonellaceae_unclassified	212.2	109.2	161.5	141	150.9	66
Helicobacterapodemus	14.9	23.9	20.7	88	60.5	64.5
Anaeroplasma_unclassified	8.9	28.4	25	15.6	85.5	63.7
Helicobacteraceae_unclassified	885.6	476.9	662.4	427.2	314.9	63.7
[Mogibacteriaceae]_unclassified	93.8	68	85.6	61.3	73.9	61.7
Actinobacteria_unclassified	17.8	26.7	22.5	28.7	28.1	61.6
Butyricimonas_unclassified	40.8	108.7	319.3	68	88.4	60.9
Chlamydiaceae_unclassified	0.9	0	1.8	2.4	5.2	55.4
Selenomonasbovis	162.1	12.9	126.3	435.5	240.9	52.9
Dehalobacterium_unclassified	40.8	37.8	7.5	5.2	11.6	49.2
Butyricicoccuspullicaecorum	68.6	60.8	32.1	102.5	17.2	43
Dorealongicatena	8.7	19.5	22.4	46.6	45.2	40.7
RF32_unclassified	167	71.5	856	300.5	71.8	37.3
Lactobacillushamsteri	314.8	110.1	278.7	164.4	315.8	37.1
Lactobacillussalivarius	5.2	8.3	13.9	2.6	14.6	34.3
RF39_unclassified	48.2	48.3	20.8	76.2	45.5	33.4
Roseburia_unclassified	109.1	113.4	54.3	103.9	133.2	33.2
Oxalobacteraceae_unclassified	0	0	13.9	12.6	0	33
Bilophila_unclassified	28.7	51.9	32.1	33	10.7	26.6
Clostridiumdisporicum	3.8	9.8	0	39.4	0	25.5
[Barnesiellaceae]_unclassified	34.8	25.7	36.2	45.4	20.4	23.7
[Paraprevotellaceae]_unclassified	656	7.6	9.4	124.2	14.7	23.1
Betaproteobacteria_unclassified	47.6	42.4	34.8	23.8	22.5	22.9
Flexispira_unclassified	111.1	264.1	316.8	300.2	516.1	20.2
Bifidobacterium_unclassified	35.3	252.7	79.7	9.9	10.6	20
Spirochaetaceae_unclassified	0.6	0	40.6	4.5	9.6	19.5
mitochondria_unclassified	0.3	1.7	2.4	38.3	17	19.1
Enterococcus_unclassified	38.6	0	87.2	87.5	34.5	18.7
Ruminococcus_unclassified	1.7	3.5	1	3.5	1.6	18.2
Bifidobacteriumanimalis	60.8	651.9	125.1	6.1	9.6	18.1
Lactococcus_unclassified	6.2	0	9	69.9	43.6	17.3
Enterococcuscasseliflavus	17.1	2	8.2	9.7	17.2	16.9
Alistipesindistinctus	22.6	27.9	19.4	50.3	21.1	16.3
Corynebacteriummastitidis	3.9	0	1.6	7.9	8.6	15.1
CF231_unclassified	1677.2	447.2	4484.2	7182.7	673.3	13.4
cc_115_unclassified	59.9	30.5	7	113.1	33.8	13.4
Streptococcaceae_unclassified	5.8	1.2	2.8	30.7	18.7	13.3
Erysipelotrichaceae_unclassified	145.9	83	25.1	294.6	209.4	12.9
Brachyspira_unclassified	1.5	0	3.7	3.1	12.5	12.9
Clostridiaceae_unclassified	3	4.9	0	9.6	0	12.6
Anaerotruncus_unclassified	65.1	11.3	51.1	25.4	12.6	11.8
Anaeroplasmataceae_unclassified	0.3	0	2.4	1.9	7.5	11
Deltaproteobacteria_unclassified	6.7	1.5	9.3	8.4	8.6	10.6
Barnesiellaintestinihominis	4.1	9.8	4.3	4.7	11	10.4
Oscillospiraguilliermondii	16.6	11.4	18	15	10.1	10.1
Desulfovibriolitoralis	21.6	17.1	17.4	17.4	7.4	10.1
Lachnospira_unclassified	52.8	35.8	21	0.7	2.4	9.7
Clostridium_unclassified	7.4	8.6	15.9	9.6	5.3	9.6
Mycoplasma_unclassified	124.7	121	357.2	128.2	550.9	9.3
Clostridiumaldenense	1.8	8.8	5.5	1.5	3.5	7.6
Parabacteroidesgordonii	19.4	42.4	201.6	165.4	42.6	7.1
Corynebacterium_unclassified	4	3.3	24.4	1.9	6.7	7
YRC22_unclassified	2480.1	45.4	1202.1	735	8.2	6.5
Streptophyta_unclassified	4.3	2	2.2	26.6	12.2	5.9
Roseburiainulinivorans	11.4	5.2	3.4	3.3	4.9	5.9
Barnesiella_unclassified	5.8	7.8	9.4	5.5	13.4	5.8
Prevotellacopri	2278.3	125.1	5275.7	5702.6	13.4	5.3
Bacillaceae_unclassified	0.6	5.9	1.8	6	5.5	5
Mollicutes_unclassified	0.6	2	4.1	3.4	7.9	4.9
Clostridiumsymbiosum	5.1	0	0	3	0.7	4.2
Bacillales_unclassified	12.1	147.9	223.6	18.9	4.1	4.1
Enterobacteriaceae_unclassified	51.1	31.2	2592	88	167.2	3.7
Staphylococcus_unclassified	0.6	2	20.1	6	0.6	3.4
Paraeggerthellahongkongensis	2	1.2	1.4	3.6	0.3	3.2
Alphaproteobacteria_unclassified	3.4	0	15.4	8.3	5.4	3.1
Melissococcusplutonius	2	0	1.4	6.6	3.3	2.9
Clostridium_unclassified	45.6	15.9	7.7	219.2	97.1	2.8
Christensenellaceae_unclassified	2	3	2.4	4.8	4	2.7
Desulfovibriooxamicus	2.6	0	1.4	0.3	0	2.7
Spirochaetes_unclassified	0	0	0	0.4	0.8	2.6
Pasteurellaceae_unclassified	69.2	47.3	77.5	112.8	33.4	2.5
Clostridiumruminantium	63.7	91.3	70.3	213.9	0.4	2.5
Johnsonellaignava	0	0	2.4	0.7	0.7	2.5
Enterococcaceae_unclassified	0	1.2	15.1	9.5	6.6	2.4
Burkholderiales_unclassified	53.5	7.8	5.8	17.8	1.5	2.2
Aggregatibacterpneumotropica	465.5	69.1	168.5	232.9	48.6	2.2
Bacteroidesuniformis	46.1	38.4	188.8	50	56.4	1.9
TM7-3_unclassified	2.6	2	2.3	1.8	4.4	1.9
Sporobactertermitidis	0	0	1.8	2.9	0	1.8
MN2Yz6cV4Fq8azdyNvD3i8AMQ839kFvDps	1.5	0	2.1	0.6	14.8	1.8
Actinomycetales_unclassified	19.9	3.5	2.9	21.1	11.8	1.7
Peptostreptococcaceae_unclassified	21	33.5	30.2	86.9	0	1.5
Macellibacteroidesfermentans	0.9	2.8	1.8	2.7	2.4	1.4
Clostridium_unclassified	7.1	14.4	9.6	33.1	0	1.4
Proteusmyxofaciens	0	0	0	0	0	1.4
Flavobacteriaceae_unclassified	0	0	0	1.5	0.4	1.3
Rhodobacteraceae_unclassified	0.9	0	0	1.9	0	1.3
Alistipesputredinis	2.3	1.2	4.1	9.4	11	1.3
Papillibactercinnamivorans	0	0	1.6	1.4	2.2	1.2
Mycoplasmamuris	4.9	4.4	8.5	1.1	1.7	1.2
Anaerofustis_unclassified	0.3	0	4.1	2.8	0	1.2
Christensenella_unclassified	0	0	0	0	0	1.2
02d06_unclassified	0.3	0	0	0.6	0	1.1
Streptomyces_unclassified	1.7	0	0	0	0	1.1
Gammaproteobacteria_unclassified	4	1.7	188.1	4.2	6.6	1.1
Pseudomonadaceae_unclassified	0.3	0	266.7	0.3	1.7	1.1
Lachnospirapectinoschiza	0.9	0	1	0.7	1.3	1.1
Staphylococcussaprophyticus	1.2	94.9	124.1	7.8	0.3	1.1
Oceanobacillus_unclassified	0	1.2	0	0.5	0	1.1
Facklamia_unclassified	0	0	2.8	0	0	1.1
Veillonella_unclassified	341	122.5	30.2	26.2	18.9	1
Desulfomicrobiumorale	0	2	1.4	1.2	0.4	1
Defluviitaleasaccharophila	0	1.5	0.3	0.9	0	1
Chlamydiales_unclassified	0	0	0	0	0	1
Akkermansiamuciniphila	44.9	383.4	0.3	2.9	3096	0.7
Comamonadaceae_unclassified	0	0	1.2	1.1	1	0.7
Streptomycetaceae_unclassified	0	0	0	0	0	0.7
Pelagibacteraceae_unclassified	0	0	0	0	0	0.7
Acinetobacterlwoffii	0	0	0	0	2.2	0.7
SMB53_unclassified	88	15.1	234.7	15.8	0.7	0.7
Deferribacterales_unclassified	0	1.5	0	0.7	0.4	0.7
Weissella_unclassified	246.2	993.5	429.8	0	0.3	0.7
Deferribacteraceae_unclassified	0	0	0	0.4	0	0.7
Thermoactinomycetaceae_unclassified	0	0	0	0.3	0	0.7
Acinetobacterguillouiae	0	0	0	0.3	0	0.7
Proteus_unclassified	0	0	2.8	0	0	0.7
[Kouleothrixaceae]_unclassified	0	0	0	0	0	0.7
Tissierella_Soehngenia_unclassified	0	0	0	0	0	0.7
Marinilabiaceae_unclassified	1.5	0	3.8	2.8	9	0.6
Rhizobiales_unclassified	3.6	1.7	0	1.5	4.5	0.6
Treponema_unclassified	0	0	310.9	0	0.9	0.6
WD2101_unclassified	3.4	2.8	0	0.4	0.7	0.6
Planococcaceae_unclassified	0	0	3.4	1.1	0.4	0.6
Aerococcaceae_unclassified	1.4	14.1	1.4	0.4	0	0.6
Olsenella_unclassified	0	66.8	162.7	0.3	0	0.6
Bacillusfumarioli	0	0	0	0	0	0.6
Saprospiraceae_unclassified	0	0	0	0	0	0.6
Arcobacter_unclassified	0	0	0	0	0	0.6
Shuttleworthiasatelles	0	3.2	0.9	2	5.2	0.6
Sphingobacteriaceae_unclassified	0	0	2.2	1.5	0.4	0.6
Coprobacillus_unclassified	84.4	26.5	4.4	538.2	220.9	0.4
Sutterella_unclassified	107.7	183.5	204.2	7.9	25.3	0.4
Allobaculum_unclassified	808.7	5915.1	3072.1	77.8	5.9	0.4
Clostridiumsaccharogumia	2	0	0.8	4.4	2.9	0.4
Lactobacillusmanihotivorans	0	0	0	0.8	1.6	0.4
Bacteroidaceae_unclassified	4	2	0.3	603.4	1.5	0.4
Robinsoniellapeoriensis	1.7	7.4	0	0.6	1.3	0.4
V1B07b93_unclassified	0.3	0	0.6	1	0.8	0.4
Bacillus_unclassified	0	1.2	0	0.8	0.7	0.4
Magnetospirillummagnetotacticum	0	0	0	0	0.7	0.4
Blautia_unclassified	3.4	0	1.6	1.6	0.7	0.4
Acinetobacter_unclassified	0	0	0	0	0.7	0.4
Desulfomicrobium_unclassified	0	0	0.3	0	0.4	0.4
Staphylococcussciuri	0.3	1.2	34.6	0.7	0.4	0.4
Enhydrobacteraerosaccus	0	0	0	0.3	0.4	0.4
Selenomonaslacticifex	0	0	0	0	0.4	0.4
Nocardioides_unclassified	0	0	0	0	0.3	0.4
Acidaminococcus_unclassified	0	0	0	0.4	0	0.4
Paenibacillus_unclassified	0	1.5	1.4	0.3	0	0.4
Tepidimicrobium_unclassified	0.3	0	0	0.3	0	0.4
Lentibacillus_unclassified	0	0	0	0.3	0	0.4
Rhodospirillaceae_unclassified	0	0	0	0.3	0	0.4
Weissellacibaria	365.8	554.6	625.4	0	0	0.4
Mycobacterium_unclassified	0	0	1.4	0	0	0.4
[Odoribacteraceae]_unclassified	0	0	0.6	0	0	0.4
Hespellia_unclassified	0.3	0	0.3	0	0	0.4
Flavobacteriales_unclassified	0	0	0.3	0	0	0.4
Gemm-3_unclassified	0	0	0.3	0	0	0.4
Sphingomonadaceae_unclassified	0	0	0	0	0	0.4
Chitinophagaceae_unclassified	0	0	0	0	0	0.4
Nostocales_unclassified	0	0	0	0	0	0.4
Alteromonadales_unclassified	0	0	0	0	0	0.4
Thermobacillus_unclassified	0	0	0	0	0	0.4
Vibrio_unclassified	0	0	0	0	0	0.4
Aeromicrobium_unclassified	0	0	0	0	0	0.4
Thermoactinomycessanguinis	0	0	0	0	0	0.4
Chloronema_unclassified	0	0	0	0	0	0.4
Nocardioideshwasunensis	0	0	0	0	0	0.4
Nocardioidespyridinolyticus	0	0	0	0	0	0.4
Flavobacterium_unclassified	0	0	0	0	0	0.4
Muricauda_unclassified	0	0	0	0	0	0.4
Phycisphaerales_unclassified	0	0	0	0	0	0.4
Paenibacillaceae_unclassified	0	0	0	0	0	0.4
Solirubrobacter_unclassified	0	0	0	0	0	0.4
Iamia_unclassified	0	0	0	0	0	0.4
SJA-15_unclassified	0	0	0	0	0	0.4
Bacillusodysseyi	0	0	0	0	0	0.4
Geobacillusthermodenitrificans	0	0	0	0	0	0.4
Oleibacter_unclassified	0	0	0	0	0	0.4
Pirellulaceae_unclassified	0	0	0	0	0	0.4
Listeriafleischmannii	0	0	0	0	0	0.4
Aquicella_unclassified	0	0	0	0	0	0.4
GCA004_unclassified	0	0	0	0	0	0.4
Nautellaitalica	0	0	0	0	0	0.4
Sandaracinobactersibiricus	0	0	0	0	0	0.4
envOPS12_unclassified	0	0	0	0	0.7	0.3
Pseudomonas_unclassified	0	0	87.3	2.2	0.7	0.3
Exiguobacterium_unclassified	0	0	0	0	0.4	0.3
Lysobacter_unclassified	0	0	0	0	0.3	0.3
Solirubrobacterales_unclassified	0	0	1.4	0.6	0	0.3
Paracoccus_unclassified	0	0	0.3	0.4	0	0.3
d153_unclassified	0	0	0	0.3	0	0.3
Pediococcuscellicola	0	0	0	0.3	0	0.3
Haemophilusparainfluenzae	0	0	1.6	0	0	0.3
Actinobacteria_unclassified	0.3	0	0.6	0	0	0.3
Pediococcussiamensis	0	0	0.3	0	0	0.3
Corynebacteriumvariabile	0	0	0	0	0	0.3
ABY1_unclassified	0	0	0	0	0	0.3
Dermacoccus_unclassified	0	0	0	0	0	0.3
Antarctobacter_unclassified	0	0	0	0	0	0.3
Georgenia_unclassified	0	0	0	0	0	0.3
Oceanobacilluscaeni	0	0	0	0	0	0.3
ZB2_unclassified	0	0	0	0	0	0.3
Caloramator_unclassified	0	0	0	0	0	0.3
Cellulosibacteralkalithermophilus	0	0	0	0	0	0.3
Bifidobacteriumthermacidophilum	0	0	0	0	0	0.3
[Prevotella]_unclassified	357.4	634.8	157.5	1.5	213	0
Verrucomicrobiaceae_unclassified	0	12	0	0	126.5	0
Veillonellaparvula	117.4	2.8	150.4	73.1	107	0
Clostridiumcocleatum	80.3	40.7	3.2	296.3	90.1	0
Ruminococcusbromii	0	0	0	6.6	88.9	0
Elusimicrobiaceae_unclassified	26.6	0	30.4	50.6	37.1	0
Shigella_unclassified	4	2.4	1.4	5.9	27.8	0
Veillonelladispar	6.8	0	0.3	43.6	17.9	0
HA64_unclassified	63.3	1027	127.2	30.4	17.4	0
Verrucomicrobiumspinosum	0	0	0	0	13.2	0
Actinomyces_unclassified	23.7	4.3	0	18.4	12.3	0
Shuttleworthia_unclassified	0	5	0.3	0.3	6.4	0
Lawsoniaintracellularis	46.6	190	0.3	488.9	6	0
Cytophagaxylanolytica	0.9	0	3.4	1.6	5.5	0
Neisseriaceae_unclassified	4.3	0	0	4.5	5.3	0
Helicobacterequorum	0	1.5	0	0.3	4.4	0
Shigelladysenteriae	2	2	0	2.3	3.9	0
Helicobacterrodentium	9.8	3.9	26.7	0	2.8	0
[Eubacterium]dolichum	1.5	0	0	5.4	2.8	0
Acinetobacterschindleri	0	0	0	0	2.4	0
Bacteroideseggerthii	22.3	6.4	1	9	1.6	0
Neisseria_unclassified	0.9	0	0	3.5	1.6	0
Rothia_unclassified	7.3	0	0	23.3	1.3	0
Bacteroidesovatus	0	0	0	0	1.2	0
Verrucomicrobia_unclassified	1.2	29.5	0	0	1.1	0
Rothianasimurium	1.7	0	0	0.7	1.1	0
Lactobacillusreuteri	0.3	3.7	0.3	0.4	1.1	0
Coriobacterium_unclassified	0	2.4	0	0.3	1	0
Gemella_unclassified	3.1	0	0	2.7	0.8	0
Anaerorhabdusfurcosa	0	0	0.3	1	0.8	0
Nocardioidaceae_unclassified	1.4	3.2	0	0	0.8	0
Propionibacteriumacnes	0	0	0	1.1	0.7	0
gutmetagenome	0	0	0	0	0.7	0
Micrococcaceae_unclassified	0	0	0	0.7	0.7	0
Leptotrichia_unclassified	3.4	3.5	0	28.1	0.7	0
Chloroplast_unclassified	0	0	0.3	0.8	0.7	0
Anaerostipes_unclassified	1.7	0	0	0.6	0.7	0
Saccharopolyspora_unclassified	0	0	0	0.4	0.7	0
Enhydrobacter_unclassified	0	0	0	0	0.7	0
Faecalibacteriumprausnitzii	0	0	1.4	2	0.6	0
Clostridiumbutyricum	0	0	0	0	0.6	0
Intrasporangiaceae_unclassified	0	0	0	0	0.6	0
Citrobacterkoseri	0.3	0	9.6	1.1	0.4	0
Victivallaceae_unclassified	0	0	12.2	0.4	0.4	0
Dialister_unclassified	0	0	0	0.4	0.4	0
Reyranellamassiliensis	0	1.2	0.3	0	0.4	0
Coprococcuseutactus	0	1.7	0	0	0.4	0
Helicobacterbrantae	0	0	0	0	0.4	0
Rhodospirillales_unclassified	0	0	0	0	0.4	0
Novosphingobium_unclassified	0	0	0	0	0.4	0
Prevotellastercorea	0	0	0	0	0.4	0
Pseudobutyrivibrioxylanivorans	2.6	0	0.8	14.7	0.4	0
Cyanobacteria_unclassified	0.6	0	5.8	2.3	0.4	0
Bacteroidesfragilis	1.7	223.5	0	2.1	0.4	0
Staphylococcaceae_unclassified	1.8	1.2	17	0.7	0.4	0
Clostridiumfimetarium	0	0	0	0.6	0.4	0
Ammoniphilusoxalaticus	0	0	0	0.3	0.4	0
Moraxellaceae_unclassified	0	0	0	0.3	0.4	0
Methylobacteriaceae_unclassified	0	0	0	0.3	0.4	0
OM27_unclassified	0	0	0	0.3	0.4	0
Stenotrophomonasgeniculata	0	2	14.7	0	0.4	0
Gemmata_unclassified	0	0	1.4	0	0.4	0
Kaistobacter_unclassified	0	0	1.4	0	0.4	0
Erythrobacteraceae_unclassified	0	0	0.3	0	0.4	0
Elusimicrobiumminutum	0	0	0.3	0	0.4	0
Epulopiscium_unclassified	15.4	0	0	0	0.4	0
Microbacteriaceae_unclassified	0	0	0	0	0.4	0
Streptomycesradiopugnans	0	0	0	0	0.4	0
Arthrobacter_unclassified	0	0	0	0	0.4	0
Solibacterales_unclassified	0	0	0	0	0.4	0
Kocuriapalustris	0	0	0	0	0.4	0
Thalassobiusmediterraneus	0	0	0	0	0.4	0
C0119_unclassified	0	0	0	0	0.4	0
Sporichthya_unclassified	0	0	0	0	0.4	0
C111_unclassified	0	0	0	0	0.4	0
Halostagnicolalarsenii	0	0	0	0	0.4	0
Clostridiumtyrobutyricum	0	0	0	0	0.4	0
Solibacillus_unclassified	0	0	0	0	0.4	0
[Chthoniobacteraceae]_unclassified	0	0	0	0	0.4	0
Stenotrophomonasmaltophilia	0	0	0	0	0.4	0
Anaerococcus_unclassified	0	0	0	0	0.4	0
Lysobacterniabensis	0	0	0	0	0.4	0
Haloferula_unclassified	0	0	0	0	0.4	0
Myxococcales_unclassified	0	0	0	0	0.4	0
Pseudonocardia_unclassified	0	0	0	0	0.4	0
Ellin6529_unclassified	0	0	0	0	0.4	0
Williamsia_unclassified	0	0	0	0	0.4	0
Roseburiafaecis	0	0	1.7	1.1	0.3	0
Catenibacterium_unclassified	0	0	0	0.4	0.3	0
Dermabacteraceae_unclassified	0	2.4	0	0.3	0.3	0
Enterobacter_unclassified	0	1.2	34.4	0.3	0.3	0
Aerococcus_unclassified	0	171.1	9.2	0	0.3	0
Comamonas_unclassified	0	0	1	0	0.3	0
Gardnerella_unclassified	0	0	0.3	0	0.3	0
Rhizobiaceae_unclassified	0	2	0	0	0.3	0
Rhodoplanes_unclassified	0	1.5	0	0	0.3	0
Actinomycetaceae_unclassified	0.3	0	0	0	0.3	0
Streptosporangiaceae_unclassified	0.3	0	0	0	0.3	0
Desulfovibriolongreachensis	0.3	0	0	0	0.3	0
Ruminococcuslactaris	0	0	0	0	0.3	0
Bradyrhizobiaceae_unclassified	0	0	0	0	0.3	0
RB41_unclassified	0	0	0	0	0.3	0
Opitutus_unclassified	0	0	0	0	0.3	0
Aneurinibacillusmigulanus	0	0	0	0	0.3	0
Lactobacillusiners	0	0	0	0	0.3	0
Chlamydiapsittaci	0	0	0	0	0.3	0
Symbiobacteriumthermophilum	0	0	0	0	0.3	0
[Roseiflexales]_unclassified	0	0	0	0	0.3	0
Hyphomicrobium_unclassified	0	0	0	0	0.3	0
Bacillusthermoamylovorans	0	0	0	0	0.3	0
AKIW781_unclassified	0	0	0	0	0.3	0
Solimonassoli	0	0	0	0	0.3	0
Nostocaceae_unclassified	0	0	0	0	0.3	0
Salsuginibacilluskocurii	0	0	0	0	0.3	0
Gaiellaceae_unclassified	0	0	0	0	0.3	0
OPB41_unclassified	0	0	0	0	0.3	0
Azospirillumbrasilense	0	0	0	0	0.3	0
Beijerinckiaceae_unclassified	0	0	0	0	0.3	0
Phyllobacteriaceae_unclassified	0	0	0	0	0.3	0
Serpensflexibilis	0	0	0	0	0.3	0
B-42_unclassified	0	0	0	0	0.3	0
Isosphaeraceae_unclassified	0	0	0	0	0.3	0
Bacillussafensis	0	0	0	0	0.3	0
Sphingomonas_unclassified	0	0	0	0	0.3	0
Thermoleophilia_unclassified	0	0	0	0	0.3	0
Sporosarcinaginsengi	0	0	0	0	0.3	0
RF16_unclassified	44.9	0	2.8	293.6	0	0
Ruminococcusflavefaciens	186.3	1.2	28.8	207	0	0
Helicobacterwinghamensis	3.4	0	1.4	36.4	0	0
Anaerovibrio_unclassified	0	0	12.3	27.3	0	0
Fusobacterium_unclassified	8.1	0	0	22.5	0	0
Streptococcusminor	1.7	0	0	11.2	0	0
Blautiaproducta	3.6	0	0	10.4	0	0
Turicibacter_unclassified	19.9	26.1	35.7	10.2	0	0
Lactobacilluscoleohominis	39.5	0	80.8	6.1	0	0
Clostridiumperfringens	5.2	0	0	4	0	0
Leptotrichiaceae_unclassified	0	0	0	3.9	0	0
Butyrivibriocrossotus	0.3	0	0.7	2.9	0	0
Streptococcusequi	34.5	6.9	0	2.5	0	0
Succinivibrio_unclassified	0.6	0	0	2.5	0	0
Atopostipessuicloacalis	3.3	0	5.5	2	0	0
Jeotgalicoccuspsychrophilus	8.7	3.3	42.7	1.7	0	0
Conchiformibiuskuhniae	0.3	0	0	1.5	0	0
Enterococcushaemoperoxidus	0	0	0	1.4	0	0
Chryseobacterium_unclassified	1.4	0	0	1.1	0	0
Neisseriacanis	0.3	0	0	1.1	0	0
Fusobacteriaceae_unclassified	0	0	0	1.1	0	0
Lactobacillusruminis	0	0	0	1	0	0
Brevibacterium_unclassified	0	0	0	0.9	0	0
[Ruminococcus]_unclassified	0	0	0	0.8	0	0
Halomonas_unclassified	0	0	0.9	0.8	0	0
ML615J-28_unclassified	0	0	0.3	0.7	0	0
Lactobacilluszeae	0	0	0	0.7	0	0
Lachnobacterium_unclassified	0.3	0	5.6	0.6	0	0
Quadrisphaeragranulorum	0	0	0	0.6	0	0
Alcaligenaceae_unclassified	0	0	2.8	0.6	0	0
Helicobactercholecystus	0	0	0	0.6	0	0
Anaerosinusglycerini	0	0	0	0.6	0	0
Alcanivorax_unclassified	0	0	0.3	0.4	0	0
Providencia_unclassified	0.6	0	0	0.4	0	0
Olsenellaumbonata	0	0	0	0.4	0	0
Catenibacteriummitsuokai	0	0	0	0.4	0	0
Corynebacteriumrenale	0	0	0	0.4	0	0
Candidatus_Aquilunarubra	0	0	0	0.4	0	0
Ponticauliskoreensis	0	0	0	0.4	0	0
Labrenziaaggregata	0	0	0	0.4	0	0
Fusobacteriales_unclassified	0	0	0	0.4	0	0
Olsenellauli	0	0	0	0.4	0	0
Pseudonocardiaceae_unclassified	0	0	0	0.4	0	0
Paracoccusmarcusii	0	0	0	0.4	0	0
Clostridiumhathewayi	0	0	0	0.4	0	0
Mitsuokellamultacida	0	0	0	0.4	0	0
Oceanobacilluschironomi	0	0	0	0.4	0	0
iii1-15_unclassified	1.4	0	0	0.3	0	0
Clostridiummaritimum	0	0	0	0.3	0	0
Clostridiumislandicum	0	0	0	0.3	0	0
Micromonosporaceae_unclassified	0	0	0	0.3	0	0
Shinellagranuli	0	0	0	0.3	0	0
Ensiferadhaerens	0	0	0	0.3	0	0
Leuconostocfallax	0	0	30.1	0.3	0	0
Weissellaoryzae	1.4	10.8	11	0.3	0	0
Clostridiumcolinum	2.3	7.8	4.6	0.3	0	0
Steroidobacter_unclassified	0	0	1.4	0.3	0	0
Macrococcusbrunensis	2	1.7	0.6	0.3	0	0
Lactobacilluspontis	0.9	2	0.3	0.3	0	0
Succinispiramobilis	0	2.4	0	0.3	0	0
[Clostridium]_unclassified	0.9	1.2	0	0.3	0	0
Polyangiaceae_unclassified	0	0	0	0.3	0	0
Actinosynnemataceae_unclassified	0	0	0	0.3	0	0
Parvimonas_unclassified	0	0	0	0.3	0	0
[Clostridium]irregulare	0	0	0	0.3	0	0
Leifsonia_unclassified	0	0	0	0.3	0	0
Curtobacterium_unclassified	0	0	0	0.3	0	0
Lachnoanaerobaculumorale	0	0	0	0.3	0	0
Epsilonproteobacteria_unclassified	0	0	0	0.3	0	0
Chitinophaga_unclassified	0	0	0	0.3	0	0
Rathayibacter_unclassified	0	0	0	0.3	0	0
Bacteroidesplebeius	0	0	0	0.3	0	0
Sebaldellatermitidis	0	0	0	0.3	0	0
Ureaplasma_unclassified	0	0	0	0.3	0	0
Dysgonomonas_unclassified	0	0	0	0.3	0	0
Moryella_unclassified	0	0	0	0.3	0	0
Suttonella_unclassified	0	0	0	0.3	0	0
Streptomycesmashuensis	0	0	0	0.3	0	0
Ardenscatena_unclassified	0	0	0	0.3	0	0
Pseudoxanthomonasmexicana	0	0	0	0.3	0	0
Alistipesonderdonkii	0	0	0	0.3	0	0
Listeriaweihenstephanensis	0	0	0	0.3	0	0
Paracoccusaminovorans	0	0	0	0.3	0	0
SJA-22_unclassified	0	0	0	0.3	0	0
Limnobacterlitoralis	0	0	0	0.3	0	0
Azospirillum_unclassified	0	0	0	0.3	0	0
Moraxella_unclassified	0	0	0	0.3	0	0
Pseudoxanthomonas_unclassified	0	0	0	0.3	0	0
Ureibacillus_unclassified	0	0	0	0.3	0	0
Leuconostocmesenteroides	0	0	422.6	0	0	0
Bifidobacteriumpseudolongum	25.7	283.5	204.1	0	0	0
Weissellahellenica	36.6	142.3	84.3	0	0	0
Weissellaparamesenteroides	0	0	74.1	0	0	0
Corynebacteriumstationis	0	55.4	55.4	0	0	0
Leuconostocaceae_unclassified	0	0	38.3	0	0	0
Leuconostoc_unclassified	0	0	26	0	0	0
Spirochaeta_unclassified	2	0	23.2	0	0	0
Campylobacter_unclassified	0	3.5	11	0	0	0
Victivallisvadensis	0	0	10.7	0	0	0
Psychrobactersanguinis	0	0	9.6	0	0	0
Xanthomonadaceae_unclassified	0	0	9.2	0	0	0
Psychrobacter_unclassified	0	0	4.1	0	0	0
Ruminococcuscallidus	0	0	4.1	0	0	0
Sporosarcina_unclassified	0.3	0	3.7	0	0	0
Flexispirarappini	0.3	0	2.8	0	0	0
Olsenellaprofusa	0	0	2.8	0	0	0
Ruminococcusalbus	0	0	2.2	0	0	0
Nitrosomonas_unclassified	0	0	1.9	0	0	0
Pseudomonadales_unclassified	0	0	1.5	0	0	0
Pseudomonascuatrocienegasensis	0	0	1.5	0	0	0
Promicromonosporaceae_unclassified	0	0	1.4	0	0	0
Methanobrevibacter_unclassified	0	0	1.4	0	0	0
Phycisphaeraceae_unclassified	0	0	1.4	0	0	0
Geodermatophilusobscurus	0	0	1.4	0	0	0
Stenotrophomonas_unclassified	0	0	1.2	0	0	0
Pseudomonassyringae	0	0	0.6	0	0	0
Enterobacternimipressuralis	0	0	0.6	0	0	0
Butyrivibrio_unclassified	0	0	0.6	0	0	0
Bifidobacteriaceae_unclassified	1.7	1.2	0.3	0	0	0
Kurthiagibsonii	0	0	0.3	0	0	0
Yaniellaceae_unclassified	0	0	0.3	0	0	0
Erythrobactercitreus	0	0	0.3	0	0	0
Kluyveracryocrescens	0	0	0.3	0	0	0
Klebsiellapneumoniae	0	0	0.3	0	0	0
Petrimonassulfuriphila	0	0	0.3	0	0	0
Thalassospiraxiamenensis	0	0	0.3	0	0	0
Marinobacter_unclassified	0	0	0.3	0	0	0
Verrucomicrobium_unclassified	0	0	0.3	0	0	0
Acinetobacterrhizosphaerae	0	0	0.3	0	0	0
Acidimicrobiales_unclassified	0	0	0.3	0	0	0
Aeromonas_unclassified	0	0	0.3	0	0	0
JG30-KF-CM45_unclassified	0	0	0.3	0	0	0
Lactonifactorlongoviformis	0	0	0.3	0	0	0
SHA-98_unclassified	0	0	0.3	0	0	0
Nitrosomonadaceae_unclassified	0	0	0.3	0	0	0
Actinomadura_unclassified	0	0	0.3	0	0	0
Bifidobacteriumlongum	0	0	0.3	0	0	0
Phascolarctobacterium_unclassified	0	76.1	0	0	0	0
Succinivibrionaceae_unclassified	0	24.1	0	0	0	0
Brachybacterium_unclassified	0	5.4	0	0	0	0
Bifidobacteriumbifidum	0	2.4	0	0	0	0
Mycoplasmataceae_unclassified	3.4	1.7	0	0	0	0
Selenomonas_unclassified	0	1.7	0	0	0	0
Anaerobiospirillumthomasii	0	1.7	0	0	0	0
Nocardiopsislisteri	0	1.7	0	0	0	0
Bacteroidescaccae	0	1.5	0	0	0	0
Micromonosporacoxensis	0	1.5	0	0	0	0
Salinicoccus_unclassified	0	1.2	0	0	0	0
Brachybacteriumconglomeratum	0	1.2	0	0	0	0
Haemophilus_unclassified	0	1.2	0	0	0	0
M2PT2-76_unclassified	51.6	0	0	0	0	0
Anaerobiospirillum_unclassified	5	0	0	0	0	0
p-75-a5_unclassified	2.8	0	0	0	0	0
Bacillusflexus	1.7	0	0	0	0	0
Paenibacillusamylolyticus	1.7	0	0	0	0	0
Actinoplanesglobisporus	1.7	0	0	0	0	0
Agrobacterium_unclassified	1.7	0	0	0	0	0
Streptomycesmirabilis	1.7	0	0	0	0	0
mb2424_unclassified	1.7	0	0	0	0	0
Micromonospora_unclassified	1.4	0	0	0	0	0
Clostridiumramosum	0.3	0	0	0	0	0
Nocardiopsis_unclassified	0.3	0	0	0	0	0
agg27_unclassified	0.3	0	0	0	0	0
Collinsellaaerofaciens	0	0	0	0	0	0
Planctomyces_unclassified	0	0	0	0	0	0
Muricaudaolearia	0	0	0	0	0	0
Cytophaga_unclassified	0	0	0	0	0	0
Peptoniphilus_unclassified	0	0	0	0	0	0
Clostridiumclostridioforme	0	0	0	0	0	0
Pediococcusacidilactici	0	0	0	0	0	0
Megasphaera_unclassified	0	0	0	0	0	0
[Eubacterium]biforme	0	0	0	0	0	0
p-2534-18B5_unclassified	0	0	0	0	0	0
Neisseriaoralis	0	0	0	0	0	0
Megamonas_unclassified	0	0	0	0	0	0
Microbacterium_unclassified	0	0	0	0	0	0
Collinsella_unclassified	0	0	0	0	0	0
Gemm-1_unclassified	0	0	0	0	0	0
